# Supplementary material for: Measuring the quality of life of patients with diabetic retinopathy in northern India: a comparison of generic and vision specific instruments
Source: Health Qual Life Outcomes. 2025 Feb 21;23:17. doi: 10.1186/s12955-025-02340-8 (PMC11846259; doi:10.1186/s12955-025-02340-8)
Supplement: Supplementary file 2 — Supplementary Material 2 [file 12955_2025_2340_MOESM2_ESM.xlsx]

## Sheet: Predicted scores from EQ-5D-5L
			Online Resource Material 2
	Measuring the Quality of life of patients with diabetic retinopathy in northern India: A comparison of generic and vision specific instruments
	EQ-5D-5L HEALTH STATES	NEI-VFQ-25 Composite Score
		Normal/Mild Visual acuity	Moderate Visual Acuity	Severe Visual Acuity	Blind
	11111	92.8741	65.3301	43.8309	28.018
	11112	91.5937	64.4295	43.2267	27.6317
	11113	88.0525	61.9385	41.5554	26.5634
	11114	80.7954	56.8337	38.1305	24.3741
	11115	75.256	52.9371	35.5162	22.703
	11121	88.8964	62.5321	41.9537	26.818
	11122	87.6709	61.6701	41.3753	26.4483
	11123	84.2813	59.2858	39.7756	25.4257
	11124	77.335	54.3996	36.4974	23.3302
	11125	72.0329	50.6699	33.9951	21.7307
	11131	83.4599	58.708	39.388	25.1779
	11132	82.3094	57.8987	38.845	24.8309
	11133	79.1271	55.6602	37.3432	23.8708
	11134	72.6056	51.0728	34.2654	21.9035
	11135	67.6277	47.5712	31.9162	20.4017
	11141	66.6386	46.8754	31.4494	20.1034
	11142	65.72	46.2292	31.0158	19.8262
	11143	63.1791	44.4419	29.8167	19.0597
	11144	57.972	40.7791	27.3593	17.4888
	11145	53.9974	37.9832	25.4835	16.2898
	11151	56.4712	39.7234	26.651	17.0361
	11152	55.6927	39.1758	26.2836	16.8012
	11153	53.5395	37.6611	25.2674	16.1516
	11154	49.1269	34.5572	23.1849	14.8205
	11155	45.7587	32.1879	21.5953	13.8043
	11211	89.3442	62.8471	42.165	26.9531
	11212	88.1125	61.9807	41.5837	26.5815
	11213	84.7059	59.5844	39.976	25.5538
	11214	77.7246	54.6736	36.6813	23.4477
	11215	72.3957	50.9251	34.1664	21.8401
	11221	85.5176	60.1555	40.3591	25.7987
	11222	84.3388	59.3262	39.8028	25.4431
	11223	81.078	57.0325	38.2639	24.4594
	11224	74.3957	52.332	35.1103	22.4435
	11225	69.2951	48.744	32.7031	20.9047
	11231	80.2878	56.4767	37.891	24.221
	11232	79.181	55.6981	37.3686	23.8871
	11233	76.1197	53.5447	35.9239	22.9636
	11234	69.8461	49.1316	32.9631	21.071
	11235	65.0573	45.7631	30.7031	19.6263
	11241	64.1059	45.0938	30.2541	19.3393
	11242	63.2222	44.4722	29.837	19.0727
	11243	60.7778	42.7528	28.6834	18.3353
	11244	55.7687	39.2292	26.3194	16.8241
	11245	51.9451	36.5396	24.5149	15.6706
	11251	54.3249	38.2136	25.638	16.3886
	11252	53.576	37.6868	25.2846	16.1626
	11253	51.5046	36.2297	24.307	15.5378
	11254	47.2597	33.2438	22.3037	14.2572
	11255	44.0195	30.9645	20.7745	13.2797
	11311	86.1243	60.5822	40.6454	25.9817
	11312	84.937	59.747	40.0851	25.6236
	11313	81.6531	57.437	38.5353	24.6329
	11314	74.9234	52.7032	35.3593	22.6027
	11315	69.7866	49.0898	32.935	21.053
	11321	82.4357	57.9875	38.9046	24.869
	11322	81.2993	57.1881	38.3683	24.5261
	11323	78.156	54.9771	36.8849	23.5779
	11324	71.7146	50.446	33.8449	21.6346
	11325	66.7977	46.9874	31.5245	20.1513
	11331	77.3943	54.4413	36.5254	23.3481
	11332	76.3274	53.6908	36.0219	23.0262
	11333	73.3764	51.615	34.6292	22.136
	11334	67.3289	47.361	31.7751	20.3116
	11335	62.7127	44.1138	29.5966	18.919
	11341	61.7956	43.4687	29.1637	18.6423
	11342	60.9437	42.8695	28.7617	18.3853
	11343	58.5874	41.212	27.6497	17.6745
	11344	53.7588	37.8154	25.3709	16.2178
	11345	50.073	35.2227	23.6314	15.1059
	11351	52.367	36.8364	24.7141	15.7979
	11352	51.6451	36.3286	24.3734	15.5802
	11353	49.6484	34.9241	23.431	14.9778
	11354	45.5565	32.0457	21.4999	13.7434
	11355	42.4331	29.8486	20.0258	12.8011
	11411	75.6093	53.1856	35.683	22.8096
	11412	74.567	52.4525	35.1911	22.4952
	11413	71.684	50.4245	33.8305	21.6254
	11414	65.776	46.2686	31.0423	19.8431
	11415	61.2663	43.0964	28.914	18.4826
	11421	72.371	50.9078	34.1547	21.8327
	11422	71.3734	50.206	33.6839	21.5317
	11423	68.6139	48.2649	32.3816	20.6992
	11424	62.9589	44.287	29.7128	18.9933
	11425	58.6424	41.2506	27.6756	17.6911
	11431	67.9452	47.7945	32.066	20.4975
	11432	67.0085	47.1356	31.624	20.2149
	11433	64.4178	45.3133	30.4013	19.4334
	11434	59.1086	41.5786	27.8957	17.8317
	11435	55.0561	38.728	25.9831	16.6092
	11441	54.2509	38.1616	25.6031	16.3663
	11442	53.503	37.6355	25.2502	16.1406
	11443	51.4345	36.1804	24.2739	15.5166
	11444	47.1953	33.1985	22.2733	14.2378
	11445	43.9596	30.9224	20.7462	13.2616
	11451	45.9735	32.339	21.6967	13.8692
	11452	45.3398	31.8932	21.3976	13.678
	11453	43.5868	30.6601	20.5703	13.1491
	11454	39.9945	28.1332	18.875	12.0654
	11455	37.2524	26.2044	17.5809	11.2382
	11511	70.4854	49.5814	33.2648	21.2638
	11512	69.5138	48.8979	32.8063	20.9707
	11513	66.8262	47.0074	31.5379	20.1599
	11514	61.3185	43.1331	28.9386	18.4984
	11515	57.1144	40.1759	26.9545	17.2301
	11521	67.4666	47.4579	31.8401	20.3531
	11522	66.5366	46.8036	31.4012	20.0726
	11523	63.9641	44.9941	30.1872	19.2965
	11524	58.6923	41.2858	27.6992	17.7061
	11525	54.6683	38.4552	25.8001	16.4922
	11531	63.3407	44.5556	29.893	19.1084
	11532	62.4675	43.9414	29.4809	18.845
	11533	60.0524	42.2425	28.3411	18.1164
	11534	55.103	38.761	26.0053	16.6233
	11535	51.3251	36.1035	24.2223	15.4836
	11541	50.5744	35.5754	23.8681	15.2572
	11542	49.8773	35.085	23.539	15.0468
	11543	47.9489	33.7285	22.6289	14.4651
	11544	43.997	30.9487	20.7639	13.2729
	11545	40.9805	28.8268	19.3403	12.3629
	11551	42.858	30.1475	20.2264	12.9293
	11552	42.2672	29.7319	19.9475	12.751
	11553	40.633	28.5824	19.1763	12.2581
	11554	37.2841	26.2267	17.5958	11.2478
	11555	34.7279	24.4286	16.3895	10.4766
	12111	88.9039	62.5375	41.9572	26.8203
	12112	87.6784	61.6754	41.3788	26.4506
	12113	84.2885	59.2908	39.779	25.4279
	12114	77.3416	54.4042	36.5005	23.3322
	12115	72.039	50.6742	33.998	21.7325
	12121	85.0963	59.8591	40.1603	25.6716
	12122	83.9232	59.0339	39.6066	25.3177
	12123	80.6785	56.7515	38.0753	24.3389
	12124	74.0292	52.0741	34.9373	22.3329
	12125	68.9536	48.5039	32.5419	20.8017
	12131	79.8922	56.1984	37.7043	24.1017
	12132	78.7909	55.4237	37.1845	23.7694
	12133	75.7446	53.2808	35.7469	22.8504
	12134	69.5019	48.8896	32.8007	20.9671
	12135	64.7368	45.5376	30.5518	19.5296
	12141	63.79	44.8716	30.105	19.244
	12142	62.9106	44.2531	29.69	18.9787
	12143	60.4784	42.5421	28.5421	18.2449
	12144	55.4939	39.0359	26.1897	16.7412
	12145	51.6891	36.3596	24.3941	15.5934
	12151	54.0572	38.0253	25.5117	16.3078
	12152	53.312	37.5011	25.16	16.083
	12153	51.2508	36.0512	24.1873	15.4612
	12154	47.0268	33.08	22.1938	14.1869
	12155	43.8026	30.812	20.6722	13.2143
	12211	85.5249	60.1606	40.3626	25.8009
	12212	84.3459	59.3312	39.8061	25.4452
	12213	81.0849	57.0373	38.2671	24.4615
	12214	74.4021	52.3364	35.1132	22.4454
	12215	69.301	48.7482	32.7058	20.9065
	12221	81.862	57.584	38.6339	24.6959
	12222	80.7335	56.7901	38.1013	24.3554
	12223	77.6121	54.5945	36.6282	23.4138
	12224	71.2155	50.0949	33.6094	21.4841
	12225	66.3329	46.6604	31.3051	20.0111
	12231	76.8557	54.0624	36.2712	23.1856
	12232	75.7963	53.3172	35.7712	22.866
	12233	72.8658	51.2558	34.3882	21.9819
	12234	66.8603	47.0314	31.554	20.1702
	12235	62.2763	43.8069	29.3906	18.7873
	12241	61.3655	43.1662	28.9608	18.5126
	12242	60.5196	42.5711	28.5616	18.2574
	12243	58.1797	40.9252	27.4573	17.5515
	12244	53.3847	37.5523	25.1943	16.1049
	12245	49.7246	34.9776	23.467	15.0008
	12251	52.0026	36.5801	24.5421	15.688
	12252	51.2858	36.0758	24.2037	15.4717
	12253	49.3029	34.681	23.268	14.8736
	12254	45.2395	31.8227	21.3503	13.6477
	12255	42.1378	29.6409	19.8865	12.712
	12311	82.4427	57.9924	38.9079	24.8711
	12312	81.3062	57.193	38.3716	24.5282
	12313	78.1627	54.9818	36.888	23.5799
	12314	71.7207	50.4503	33.8478	21.6365
	12315	66.8034	46.9914	31.5271	20.1531
	12321	78.9118	55.5087	37.2415	23.8059
	12322	77.8239	54.7435	36.7282	23.4777
	12323	74.8151	52.627	35.3081	22.57
	12324	68.649	48.2896	32.3981	20.7098
	12325	63.9423	44.9788	30.1769	19.2899
	12331	74.0859	52.1141	34.964	22.35
	12332	73.0646	51.3957	34.482	22.0419
	12333	70.2398	49.4086	33.1489	21.1897
	12334	64.4507	45.3364	30.4168	19.4433
	12335	60.0319	42.2281	28.3314	18.1103
	12341	59.154	41.6105	27.9171	17.8454
	12342	58.3385	41.0369	27.5322	17.5994
	12343	56.083	39.4503	26.4678	16.919
	12344	51.4608	36.1989	24.2863	15.5245
	12345	47.9325	33.7171	22.6212	14.4602
	12351	50.1285	35.2618	23.6576	15.1226
	12352	49.4375	34.7757	23.3315	14.9141
	12353	47.5261	33.4311	22.4294	14.3375
	12354	43.6091	30.6758	20.5808	13.1559
	12355	40.6192	28.5727	19.1698	12.2539
	12411	72.3772	50.9121	34.1576	21.8345
	12412	71.3794	50.2103	33.6868	21.5335
	12413	68.6197	48.269	32.3843	20.701
	12414	62.9642	44.2908	29.7153	18.9949
	12415	58.6473	41.2541	27.678	17.6926
	12421	69.2774	48.7316	32.6947	20.8994
	12422	68.3224	48.0598	32.244	20.6113
	12423	65.6808	46.2017	30.9974	19.8144
	12424	60.2676	42.3939	28.4426	18.1813
	12425	56.1356	39.4873	26.4926	16.9348
	12431	65.0407	45.7514	30.6953	19.6213
	12432	64.1441	45.1207	30.2721	19.3508
	12433	61.6641	43.3762	29.1017	18.6027
	12434	56.5819	39.8013	26.7032	17.0695
	12435	52.7026	37.0724	24.8724	15.8992
	12441	51.9318	36.5303	24.5087	15.6666
	12442	51.2159	36.0267	24.1708	15.4507
	12443	49.2358	34.6338	23.2363	14.8533
	12444	45.1779	31.7794	21.3212	13.6291
	12445	42.0804	29.6005	19.8594	12.6947
	12451	44.0083	30.9566	20.7692	13.2763
	12452	43.4016	30.5299	20.4829	13.0933
	12453	41.7236	29.3495	19.691	12.5871
	12454	38.2848	26.9306	18.0681	11.5497
	12455	35.66	25.0842	16.8293	10.7578
	12511	67.4724	47.4619	31.8428	20.3549
	12512	66.5422	46.8076	31.4039	20.0743
	12513	63.9695	44.9979	30.1897	19.2981
	12514	58.6973	41.2893	27.7016	17.7076
	12515	54.673	38.4585	25.8023	16.4936
	12521	64.5826	45.4292	30.4791	19.4831
	12522	63.6923	44.8029	30.0589	19.2145
	12523	61.2298	43.0707	28.8967	18.4716
	12524	56.1834	39.5209	26.5151	16.9492
	12525	52.3314	36.8113	24.6972	15.7872
	12531	60.6331	42.651	28.6151	18.2916
	12532	59.7972	42.063	28.2206	18.0395
	12533	57.4853	40.4367	27.1296	17.342
	12534	52.7475	37.104	24.8936	15.9127
	12535	49.1311	34.5601	23.1869	14.8217
	12541	48.4125	34.0547	22.8478	14.605
	12542	47.7451	33.5852	22.5328	14.4036
	12543	45.8992	32.2867	21.6616	13.8467
	12544	42.1163	29.6257	19.8763	12.7055
	12545	39.2287	27.5946	18.5136	11.8344
	12551	41.0259	28.8588	19.3617	12.3766
	12552	40.4604	28.4609	19.0948	12.206
	12553	38.8961	27.3606	18.3566	11.7341
	12554	35.6903	25.1056	16.8437	10.767
	12555	33.2434	23.3843	15.6888	10.0288
	13111	83.0982	58.4536	39.2173	25.0688
	13112	81.9527	57.6478	38.6767	24.7232
	13113	78.7842	55.4189	37.1813	23.7674
	13114	72.291	50.8514	34.1169	21.8085
	13115	67.3346	47.365	31.7778	20.3133
	13121	79.5392	55.9501	37.5377	23.9952
	13122	78.4427	55.1788	37.0202	23.6644
	13123	75.4099	53.0454	35.5889	22.7495
	13124	69.1948	48.6735	32.6557	20.8745
	13125	64.4507	45.3364	30.4168	19.4433
	13131	74.675	52.5284	35.2421	22.5277
	13132	73.6456	51.8043	34.7562	22.2172
	13133	70.7983	49.8014	33.4125	21.3582
	13134	64.9632	45.6969	30.6587	19.5979
	13135	60.5093	42.5639	28.5567	18.2543
	13141	59.6243	41.9414	28.1391	17.9873
	13142	58.8024	41.3632	27.7511	17.7393
	13143	56.5289	39.764	26.6782	17.0535
	13144	51.8699	36.4867	24.4795	15.648
	13145	48.3137	33.9852	22.8011	14.5751
	13151	50.5271	35.5421	23.8457	15.2429
	13152	49.8306	35.0522	23.517	15.0327
	13153	47.904	33.697	22.6078	14.4515
	13154	43.9558	30.9197	20.7445	13.2605
	13155	40.9422	28.7998	19.3222	12.3513
	13211	79.9399	56.2319	37.7268	24.116
	13212	78.8379	55.4567	37.2067	23.7836
	13213	75.7898	53.3126	35.7682	22.864
	13214	69.5434	48.9187	32.8202	20.9796
	13215	64.7754	45.5648	30.57	19.5413
	13221	76.5161	53.8236	36.111	23.0832
	13222	75.4613	53.0816	35.6132	22.765
	13223	72.5438	51.0293	34.2363	21.8848
	13224	66.5649	46.8236	31.4146	20.0811
	13225	62.0011	43.6133	29.2608	18.7043
	13231	71.8368	50.532	33.9026	21.6715
	13232	70.8465	49.8354	33.4352	21.3728
	13233	68.1074	47.9086	32.1425	20.5464
	13234	62.4941	43.9601	29.4934	18.8531
	13235	58.2095	40.9461	27.4713	17.5605
	13241	57.3582	40.3473	27.0696	17.3036
	13242	56.5675	39.7911	26.6964	17.0651
	13243	54.3804	38.2527	25.6642	16.4053
	13244	49.8985	35.1	23.5491	15.0532
	13245	46.4774	32.6935	21.9345	14.0212
	13251	48.6067	34.1913	22.9394	14.6635
	13252	47.9366	33.7199	22.6232	14.4614
	13253	46.0833	32.4162	21.7485	13.9023
	13254	42.2852	29.7446	19.956	12.7565
	13255	39.3861	27.7052	18.5878	11.8819
	13311	77.0589	54.2053	36.3671	23.2469
	13312	75.9966	53.4581	35.8658	22.9264
	13313	73.0584	51.3913	34.4791	22.04
	13314	67.0371	47.1557	31.6374	20.2236
	13315	62.4409	43.9227	29.4683	18.837
	13321	73.7586	51.8838	34.8096	22.2513
	13322	72.7418	51.1686	34.3297	21.9445
	13323	69.9294	49.1902	33.0024	21.0961
	13324	64.166	45.1361	30.2824	19.3574
	13325	59.7667	42.0415	28.2062	18.0302
	13331	69.2479	48.7109	32.6808	20.8905
	13332	68.2933	48.0394	32.2303	20.6025
	13333	65.6529	46.182	30.9842	19.806
	13334	60.2419	42.3758	28.4305	18.1736
	13335	56.1117	39.4705	26.4813	16.9276
	13341	55.291	38.8932	26.094	16.68
	13342	54.5288	38.3571	25.7343	16.4501
	13343	52.4206	36.8741	24.7393	15.8141
	13344	48.1002	33.835	22.7004	14.5107
	13345	44.8024	31.5152	21.144	13.5159
	13351	46.8549	32.959	22.1127	14.1351
	13352	46.209	32.5047	21.8078	13.9402
	13353	44.4225	31.248	20.9647	13.4012
	13354	40.7613	28.6726	19.2368	12.2967
	13355	37.9666	26.7068	17.9179	11.4537
	13411	67.6507	47.5874	31.927	20.4087
	13412	66.7181	46.9314	31.4869	20.1273
	13413	64.1386	45.1169	30.2695	19.3492
	13414	58.8525	41.3984	27.7748	17.7544
	13415	54.8175	38.5601	25.8705	16.5372
	13421	64.7533	45.5493	30.5596	19.5346
	13422	63.8607	44.9214	30.1384	19.2653
	13423	61.3917	43.1846	28.9731	18.5205
	13424	56.3319	39.6254	26.5852	16.994
	13425	52.4697	36.9086	24.7625	15.8289
	13431	60.7934	42.7637	28.6908	18.34
	13432	59.9553	42.1742	28.2952	18.0871
	13433	57.6373	40.5436	27.2013	17.3878
	13434	52.8869	37.2021	24.9594	15.9548
	13435	49.2609	34.6515	23.2482	14.8609
	13441	48.5405	34.1447	22.9082	14.6436
	13442	47.8714	33.674	22.5924	14.4417
	13443	46.0205	32.3721	21.7189	13.8833
	13444	42.2276	29.7041	19.9289	12.7391
	13445	39.3324	27.6675	18.5625	11.8657
	13451	41.1344	28.9351	19.4129	12.4093
	13452	40.5673	28.5362	19.1453	12.2382
	13453	38.9989	27.4329	18.4051	11.7651
	13454	35.7847	25.1719	16.8882	10.7954
	13455	33.3313	23.4461	15.7303	10.0553
	13511	63.0662	44.3625	29.7634	19.0256
	13512	62.1968	43.7509	29.3531	18.7634
	13513	59.7921	42.0594	28.2182	18.0379
	13514	54.8642	38.593	25.8926	16.5513
	13515	51.1026	35.947	24.1173	15.4165
	13521	60.3652	42.4625	28.4887	18.2108
	13522	59.533	41.8771	28.0959	17.9597
	13523	57.2313	40.2581	27.0097	17.2654
	13524	52.5144	36.9401	24.7836	15.8424
	13525	48.914	34.4074	23.0844	14.7562
	13531	56.6735	39.8657	26.7465	17.0971
	13532	55.8923	39.3162	26.3777	16.8614
	13533	53.7313	37.7961	25.3579	16.2095
	13534	49.3029	34.681	23.268	14.8736
	13535	45.9226	32.3032	21.6727	13.8538
	13541	45.251	31.8308	21.3557	13.6512
	13542	44.6272	31.392	21.0613	13.463
	13543	42.9018	30.1783	20.247	12.9425
	13544	39.366	27.6911	18.5783	11.8758
	13545	36.667	25.7926	17.3046	11.0616
	13551	38.3468	26.9742	18.0974	11.5684
	13552	37.8182	26.6023	17.8479	11.4089
	13553	36.356	25.5738	17.1578	10.9678
	13554	33.3597	23.4661	15.7437	10.0638
	13555	31.0725	21.8572	14.6643	9.37386
	14111	71.8491	50.5406	33.9084	21.6752
	14112	70.8586	49.8439	33.4409	21.3764
	14113	68.119	47.9168	32.148	20.5499
	14114	62.5048	43.9676	29.4985	18.8563
	14115	58.2194	40.9531	27.476	17.5635
	14121	68.7718	48.376	32.4561	20.7469
	14122	67.8238	47.7091	32.0087	20.4609
	14123	65.2016	45.8646	30.7712	19.6698
	14124	59.8278	42.0845	28.2351	18.0487
	14125	55.7259	39.1991	26.2992	16.8112
	14131	64.5661	45.4176	30.4713	19.4781
	14132	63.676	44.7915	30.0512	19.2096
	14133	61.2142	43.0597	28.8894	18.4669
	14134	56.169	39.5108	26.5084	16.9449
	14135	52.318	36.8019	24.6909	15.7831
	14141	51.5529	36.2637	24.3298	15.5523
	14142	50.8422	35.7638	23.9944	15.3379
	14143	48.8765	34.3811	23.0667	14.7449
	14144	44.8482	31.5475	21.1656	13.5297
	14145	41.7734	29.3845	19.7145	12.6021
	14151	43.6871	30.7307	20.6177	13.1794
	14152	43.0849	30.3071	20.3334	12.9977
	14153	41.4191	29.1353	19.5473	12.4952
	14154	38.0054	26.7341	17.9363	11.4654
	14155	35.3998	24.9012	16.7065	10.6793
	14211	69.1183	48.6197	32.6196	20.8514
	14212	68.1654	47.9494	32.1699	20.564
	14213	65.53	46.0956	30.9262	19.7689
	14214	60.1291	42.2965	28.3773	18.1396
	14215	56.0066	39.3966	26.4317	16.8959
	14221	66.158	46.5374	31.2225	19.9584
	14222	65.246	45.8958	30.7921	19.6832
	14223	62.7234	44.1214	29.6016	18.9222
	14224	57.5539	40.485	27.1619	17.3627
	14225	53.6079	37.7093	25.2997	16.1723
	14231	62.1121	43.6914	29.3131	18.7378
	14232	61.2559	43.0891	28.909	18.4795
	14233	58.8876	41.4231	27.7913	17.765
	14234	54.0342	38.0091	25.5008	16.3009
	14235	50.3295	35.4032	23.7525	15.1833
	14241	49.5935	34.8854	23.4051	14.9612
	14242	48.9098	34.4045	23.0824	14.755
	14243	47.0188	33.0743	22.19	14.1845
	14244	43.1436	30.3484	20.3612	13.0154
	14245	40.1857	28.2677	18.9652	12.1231
	14251	42.0267	29.5627	19.834	12.6785
	14252	41.4474	29.1552	19.5606	12.5037
	14253	39.8449	28.028	18.8044	12.0203
	14254	36.561	25.718	17.2545	11.0296
	14255	34.0543	23.9547	16.0716	10.2734
	14311	66.6273	46.8675	31.444	20.0999
	14312	65.7088	46.2214	31.0106	19.8228
	14313	63.1683	44.4343	29.8116	19.0564
	14314	57.9621	40.7722	27.3546	17.4859
	14315	53.9882	37.9768	25.4791	16.287
	14321	63.7737	44.8602	30.0973	19.2391
	14322	62.8946	44.2418	29.6824	18.9739
	14323	60.4629	42.5313	28.5348	18.2403
	14324	55.4797	39.0259	26.183	16.737
	14325	51.6759	36.3503	24.3879	15.5894
	14331	59.8737	42.1168	28.2567	18.0625
	14332	59.0483	41.5362	27.8672	17.8135
	14333	56.7653	39.9303	26.7898	17.1248
	14334	52.0868	36.6393	24.5818	15.7134
	14335	48.5157	34.1273	22.8965	14.6361
	14341	47.8062	33.6282	22.5616	14.422
	14342	47.1471	33.1646	22.2506	14.2232
	14343	45.3243	31.8824	21.3903	13.6733
	14344	41.5888	29.2547	19.6274	12.5464
	14345	38.7374	27.249	18.2817	11.6862
	14351	40.5121	28.4973	19.1192	12.2216
	14352	39.9536	28.1045	18.8557	12.0531
	14353	38.4089	27.0179	18.1267	11.5871
	14354	35.2433	24.7911	16.6327	10.6321
	14355	32.827	23.0914	15.4923	9.90316
	14411	58.4927	41.1454	27.605	17.6459
	14412	57.6864	40.5782	27.2245	17.4027
	14413	55.4561	39.0093	26.1719	16.7298
	14414	50.8855	35.7943	24.0149	15.351
	14415	47.3967	33.3402	22.3684	14.2985
	14421	55.9875	39.3832	26.4227	16.8902
	14422	55.2157	38.8403	26.0585	16.6573
	14423	53.081	37.3386	25.051	16.0133
	14424	48.7061	34.2612	22.9863	14.6935
	14425	45.3668	31.9122	21.4104	13.6861
	14431	52.5636	36.9747	24.8068	15.8572
	14432	51.839	36.465	24.4649	15.6386
	14433	49.8348	35.0552	23.519	15.034
	14434	45.7275	32.166	21.5806	13.7949
	14435	42.5924	29.9607	20.101	12.8491
	14441	41.9695	29.5225	19.807	12.6612
	14442	41.3909	29.1155	19.534	12.4867
	14443	39.7906	27.9898	18.7788	12.0039
	14444	36.5112	25.683	17.2311	11.0146
	14445	34.0079	23.9221	16.0497	10.2594
	14451	35.5659	25.0181	16.785	10.7294
	14452	35.0757	24.6732	16.5536	10.5815
	14453	33.7195	23.7192	15.9136	10.1724
	14454	30.9405	21.7644	14.602	9.33403
	14455	28.8191	20.2722	13.6009	8.69407
	14511	54.5288	38.3571	25.7343	16.4501
	14512	53.7771	37.8283	25.3795	16.2233
	14513	51.698	36.3658	24.3983	15.5961
	14514	47.4371	33.3686	22.3874	14.3107
	14515	44.1848	31.0808	20.8525	13.3295
	14521	52.1934	36.7143	24.6321	15.7456
	14522	51.4739	36.2081	24.2925	15.5285
	14523	49.4838	34.8082	23.3533	14.9281
	14524	45.4054	31.9394	21.4286	13.6978
	14525	42.2924	29.7496	19.9594	12.7586
	14531	49.0015	34.469	23.1257	14.7826
	14532	48.326	33.9938	22.8069	14.5789
	14533	46.4576	32.6796	21.9252	14.0152
	14534	42.6287	29.9862	20.1181	12.8601
	14535	39.706	27.9303	18.7388	11.9784
	14541	39.1253	27.5218	18.4648	11.8032
	14542	38.586	27.1424	18.2102	11.6405
	14543	37.0941	26.093	17.5062	11.1904
	14544	34.0369	23.9425	16.0633	10.2682
	14545	31.7033	22.301	14.962	9.56416
	14551	33.1557	23.3226	15.6475	10.0023
	14552	32.6987	23.0011	15.4318	9.86444
	14553	31.4345	22.1119	14.8351	9.48305
	14554	28.8437	20.2894	13.6125	8.70148
	14555	26.8661	18.8984	12.6792	8.1049
	15111	67.2028	47.2723	31.7156	20.2736
	15112	66.2764	46.6207	31.2784	19.9941
	15113	63.714	44.8182	30.0691	19.2211
	15114	58.4628	41.1244	27.5909	17.6369
	15115	54.4546	38.3048	25.6992	16.4277
	15121	64.3246	45.2477	30.3573	19.4053
	15122	63.4379	44.6239	29.9388	19.1378
	15123	60.9852	42.8987	28.7813	18.3978
	15124	55.9589	39.3631	26.4092	16.8815
	15125	52.1223	36.6643	24.5986	15.7241
	15131	60.3909	42.4806	28.5008	18.2185
	15132	59.5584	41.895	28.1079	17.9674
	15133	57.2557	40.2752	27.0212	17.2727
	15134	52.5368	36.9558	24.7942	15.8491
	15135	48.9348	34.4221	23.0942	14.7625
	15141	48.2191	33.9187	22.7565	14.5466
	15142	47.5544	33.4511	22.4428	14.3461
	15143	45.7158	32.1578	21.5751	13.7914
	15144	41.948	29.5074	19.7969	12.6548
	15145	39.072	27.4843	18.4396	11.7871
	15151	40.8621	28.7435	19.2844	12.3271
	15152	40.2988	28.3472	19.0186	12.1572
	15153	38.7407	27.2513	18.2833	11.6872
	15154	35.5478	25.0053	16.7764	10.724
	15155	33.1106	23.2909	15.6262	9.98871
	15211	64.6486	45.4756	30.5102	19.503
	15212	63.7574	44.8487	30.0896	19.2342
	15213	61.2924	43.1148	28.9263	18.4905
	15214	56.2408	39.5613	26.5422	16.9666
	15215	52.3849	36.849	24.7225	15.8033
	15221	61.8798	43.528	29.2035	18.6677
	15222	61.0268	42.9279	28.8009	18.4104
	15223	58.6673	41.2682	27.6874	17.6986
	15224	53.8321	37.867	25.4055	16.2399
	15225	50.1413	35.2708	23.6636	15.1265
	15231	58.0956	40.866	27.4176	17.5261
	15232	57.2947	40.3027	27.0396	17.2845
	15233	55.0795	38.7445	25.9942	16.6162
	15234	50.54	35.5512	23.8518	15.2468
	15235	47.0749	33.1138	22.2165	14.2014
	15241	46.3865	32.6295	21.8916	13.9937
	15242	45.747	32.1797	21.5898	13.8008
	15243	43.9783	30.9355	20.7551	13.2672
	15244	40.3537	28.3859	19.0445	12.1738
	15245	37.587	26.4397	17.7388	11.3391
	15251	39.309	27.651	18.5515	11.8586
	15252	38.7671	27.2698	18.2957	11.6951
	15253	37.2683	26.2155	17.5884	11.243
	15254	34.1967	24.0549	16.1388	10.3164
	15255	31.8521	22.4057	15.0323	9.60906
	15311	62.3188	43.8367	29.4107	18.8001
	15312	61.4597	43.2324	29.0052	18.541
	15313	59.0835	41.5609	27.8838	17.8241
	15314	54.214	38.1356	25.5857	16.3551
	15315	50.497	35.521	23.8315	15.2338
	15321	59.6497	41.9592	28.151	17.995
	15322	58.8274	41.3808	27.763	17.7469
	15323	56.553	39.7809	26.6896	17.0607
	15324	51.892	36.5023	24.4899	15.6546
	15325	48.3343	33.9996	22.8108	14.5813
	15331	56.0019	39.3932	26.4295	16.8945
	15332	55.2298	38.8502	26.0651	16.6616
	15333	53.0945	37.3481	25.0574	16.0174
	15334	48.7186	34.27	22.9922	14.6973
	15335	45.3784	31.9204	21.4158	13.6896
	15341	44.7147	31.4536	21.1026	13.4894
	15342	44.0983	31.02	20.8117	13.3035
	15343	42.3934	29.8206	20.0071	12.7891
	15344	38.8994	27.3629	18.3581	11.7351
	15345	36.2324	25.4869	17.0995	10.9305
	15351	37.8923	26.6545	17.8829	11.4313
	15352	37.37	26.2871	17.6364	11.2737
	15353	35.9252	25.2707	16.9545	10.8378
	15354	32.9643	23.188	15.5571	9.94457
	15355	30.7042	21.5982	14.4905	9.26276
	15411	54.7102	38.4847	25.8199	16.5048
	15412	53.956	37.9541	25.464	16.2773
	15413	51.8699	36.4867	24.4795	15.648
	15414	47.5949	33.4796	22.4619	14.3583
	15415	44.3318	31.1842	20.9219	13.3739
	15421	52.367	36.8364	24.7141	15.7979
	15422	51.6451	36.3286	24.3734	15.5802
	15423	49.6484	34.9241	23.431	14.9778
	15424	45.5565	32.0457	21.4999	13.7434
	15425	42.4331	29.8486	20.0258	12.8011
	15431	49.1645	34.5837	23.2027	14.8318
	15432	48.4868	34.1069	22.8828	14.6274
	15433	46.6122	32.7883	21.9981	14.0618
	15434	42.7705	30.0859	20.1851	12.9029
	15435	39.8381	28.0232	18.8012	12.0182
	15441	39.2555	27.6134	18.5262	11.8425
	15442	38.7143	27.2327	18.2708	11.6792
	15443	37.2175	26.1798	17.5644	11.2277
	15444	34.1501	24.0221	16.1168	10.3023
	15445	31.8088	22.3752	15.0118	9.59598
	15451	33.266	23.4002	15.6995	10.0356
	15452	32.8074	23.0777	15.4831	9.89726
	15453	31.539	22.1854	14.8845	9.5146
	15454	28.9397	20.3569	13.6578	8.73043
	15455	26.9555	18.9612	12.7214	8.13186
	15511	51.0026	35.8767	24.0701	15.3863
	15512	50.2995	35.3821	23.7383	15.1742
	15513	48.3548	34.0141	22.8205	14.5875
	15514	44.3695	31.2107	20.9397	13.3853
	15515	41.3275	29.0709	19.5041	12.4676
	15521	48.8183	34.3401	23.0392	14.7274
	15522	48.1453	33.8667	22.7216	14.5243
	15523	46.2839	32.5573	21.8432	13.9628
	15524	42.4692	29.874	20.0429	12.812
	15525	39.5575	27.8258	18.6687	11.9336
	15531	45.8328	32.24	21.6303	13.8267
	15532	45.201	31.7956	21.3321	13.6361
	15533	43.4534	30.5663	20.5073	13.1089
	15534	39.872	28.0471	18.8172	12.0285
	15535	37.1384	26.1241	17.527	11.2038
	15541	36.5952	25.7421	17.2707	11.0399
	15542	36.0907	25.3872	17.0326	10.8878
	15543	34.6954	24.4057	16.3741	10.4668
	15544	31.8359	22.3942	15.0246	9.60415
	15545	29.6532	20.8588	13.9945	8.94568
	15551	31.0117	21.8145	14.6356	9.35551
	15552	30.5842	21.5137	14.4339	9.22654
	15553	29.4017	20.682	13.8758	8.86982
	15554	26.9785	18.9774	12.7322	8.13879
	15555	25.1288	17.6763	11.8593	7.58079
	21111	89.0252	62.6227	42.0145	26.8569
	21112	87.7979	61.7594	41.4353	26.4866
	21113	84.4034	59.3717	39.8333	25.4626
	21114	77.4471	54.4784	36.5503	23.364
	21115	72.1372	50.7433	34.0444	21.7621
	21121	85.2123	59.9407	40.215	25.7066
	21122	84.0376	59.1144	39.6606	25.3522
	21123	80.7885	56.8289	38.1273	24.372
	21124	74.1301	52.1451	34.9849	22.3634
	21125	69.0477	48.57	32.5863	20.8301
	21131	80.0012	56.275	37.7557	24.1345
	21132	78.8983	55.4992	37.2352	23.8018
	21133	75.8479	53.3535	35.7956	22.8816
	21134	69.5967	48.9562	32.8454	20.9957
	21135	64.8251	45.5997	30.5935	19.5562
	21141	63.877	44.9328	30.1461	19.2702
	21142	62.9964	44.3134	29.7305	19.0046
	21143	60.5608	42.6001	28.581	18.2698
	21144	55.5695	39.0891	26.2254	16.7641
	21145	51.7596	36.4091	24.4274	15.6147
	21151	54.1309	38.0772	25.5465	16.3301
	21152	53.3847	37.5523	25.1943	16.1049
	21153	51.3207	36.1004	24.2202	15.4823
	21154	47.091	33.1251	22.2241	14.2063
	21155	43.8624	30.854	20.7004	13.2323
	21211	85.6415	60.2426	40.4176	25.8361
	21212	84.4609	59.4121	39.8604	25.4799
	21213	81.1955	57.1151	38.3193	24.4948
	21214	74.5035	52.4078	35.1611	22.476
	21215	69.3955	48.8147	32.7504	20.935
	21221	81.9736	57.6625	38.6866	24.7296
	21222	80.8436	56.8676	38.1532	24.3887
	21223	77.718	54.6689	36.6781	23.4457
	21224	71.3126	50.1632	33.6552	21.5134
	21225	66.4233	46.724	31.3478	20.0384
	21231	76.9605	54.1361	36.3207	23.2172
	21232	75.8996	53.3899	35.82	22.8972
	21233	72.9651	51.3257	34.4351	22.0119
	21234	66.9515	47.0955	31.597	20.1977
	21235	62.3612	43.8666	29.4307	18.813
	21241	61.4492	43.225	29.0003	18.5378
	21242	60.6021	42.6292	28.6005	18.2823
	21243	58.2591	40.981	27.4947	17.5754
	21244	53.4575	37.6035	25.2287	16.1269
	21245	49.7924	35.0253	23.499	15.0212
	21251	52.0735	36.6299	24.5755	15.7094
	21252	51.3557	36.125	24.2368	15.4928
	21253	49.3701	34.7283	23.2997	14.8938
	21254	45.3012	31.8661	21.3794	13.6663
	21255	42.1953	29.6813	19.9136	12.7293
	21311	82.5551	58.0715	38.961	24.905
	21312	81.417	57.271	38.4239	24.5617
	21313	78.2692	55.0567	36.9383	23.612
	21314	71.8185	50.5191	33.8939	21.666
	21315	66.8945	47.0554	31.5701	20.1805
	21321	79.0194	55.5844	37.2923	23.8383
	21322	77.93	54.8181	36.7782	23.5097
	21323	74.9171	52.6987	35.3563	22.6008
	21324	68.7426	48.3554	32.4423	20.7381
	21325	64.0295	45.0401	30.218	19.3162
	21331	74.1869	52.1851	35.0117	22.3805
	21332	73.1642	51.4657	34.5291	22.072
	21333	70.3355	49.4759	33.1941	21.2186
	21334	64.5386	45.3982	30.4583	19.4698
	21335	60.1138	42.2857	28.37	18.135
	21341	59.2346	41.6673	27.9551	17.8697
	21342	58.4181	41.0929	27.5698	17.6234
	21343	56.1595	39.5041	26.5038	16.942
	21344	51.5309	36.2483	24.3195	15.5457
	21345	47.9979	33.763	22.6521	14.4799
	21351	50.1968	35.3098	23.6899	15.1432
	21352	49.5049	34.8231	23.3633	14.9345
	21353	47.5909	33.4767	22.46	14.3571
	21354	43.6685	30.7176	20.6089	13.1738
	21355	40.6746	28.6116	19.1959	12.2706
	21411	72.4759	50.9815	34.2042	21.8643
	21412	71.4768	50.2787	33.7327	21.5629
	21413	68.7133	48.3348	32.4285	20.7292
	21414	63.0501	44.3512	29.7558	19.0208
	21415	58.7273	41.3104	27.7157	17.7167
	21421	69.3718	48.798	32.7393	20.9279
	21422	68.4155	48.1253	32.288	20.6394
	21423	65.7704	46.2647	31.0396	19.8414
	21424	60.3497	42.4517	28.4814	18.2061
	21425	56.2121	39.5411	26.5287	16.9579
	21431	65.1294	45.8138	30.7371	19.6481
	21432	64.2316	45.1822	30.3134	19.3772
	21433	61.7482	43.4354	29.1414	18.628
	21434	56.6591	39.8555	26.7396	17.0927
	21435	52.7745	37.123	24.9063	15.9208
	21441	52.0026	36.5801	24.5421	15.688
	21442	51.2858	36.0758	24.2037	15.4717
	21443	49.3029	34.681	23.268	14.8736
	21444	45.2395	31.8227	21.3503	13.6477
	21445	42.1378	29.6409	19.8865	12.712
	21451	44.0683	30.9988	20.7975	13.2944
	21452	43.4608	30.5715	20.5108	13.1111
	21453	41.7805	29.3895	19.7178	12.6042
	21454	38.337	26.9673	18.0927	11.5654
	21455	35.7086	25.1184	16.8523	10.7725
	21511	67.5644	47.5266	31.8863	20.3826
	21512	66.633	46.8715	31.4467	20.1016
	21513	64.0568	45.0593	30.2309	19.3245
	21514	58.7773	41.3456	27.7393	17.7318
	21515	54.7475	38.5109	25.8375	16.5161
	21521	64.6707	45.4911	30.5206	19.5097
	21522	63.7792	44.864	30.0999	19.2407
	21523	61.3133	43.1294	28.9361	18.4968
	21524	56.26	39.5748	26.5513	16.9723
	21525	52.4027	36.8615	24.7309	15.8087
	21531	60.7157	42.7091	28.6541	18.3166
	21532	59.8788	42.1204	28.2591	18.064
	21533	57.5637	40.4919	27.1666	17.3656
	21534	52.8194	37.1546	24.9275	15.9344
	21535	49.1981	34.6073	23.2185	14.8419
	21541	48.4785	34.1011	22.8789	14.6249
	21542	47.8102	33.631	22.5635	14.4233
	21543	45.9618	32.3308	21.6912	13.8656
	21544	42.1737	29.6661	19.9034	12.7228
	21545	39.2822	27.6322	18.5388	11.8505
	21551	41.0819	28.8981	19.3881	12.3935
	21552	40.5155	28.4997	19.1209	12.2226
	21553	38.9491	27.3979	18.3816	11.7501
	21554	35.739	25.1398	16.8666	10.7816
	21555	33.2887	23.4162	15.7102	10.0424
	22111	85.2196	59.9458	40.2184	25.7088
	22112	84.0448	59.1194	39.664	25.3544
	22113	80.7954	56.8337	38.1305	24.3741
	22114	74.1364	52.1496	34.9879	22.3653
	22115	69.0535	48.5741	32.5891	20.8319
	22121	81.5697	57.3784	38.4959	24.6077
	22122	80.4452	56.5874	37.9653	24.2685
	22123	77.335	54.3996	36.4974	23.3302
	22124	70.9612	49.9161	33.4894	21.4074
	22125	66.0961	46.4938	31.1933	19.9397
	22131	76.5813	53.8694	36.1417	23.1028
	22132	75.5256	53.1268	35.6435	22.7844
	22133	72.6056	51.0728	34.2654	21.9035
	22134	66.6216	46.8635	31.4413	20.0982
	22135	62.054	43.6505	29.2857	18.7203
	22141	61.1464	43.0121	28.8574	18.4465
	22142	60.3035	42.4191	28.4596	18.1922
	22143	57.972	40.7791	27.3593	17.4888
	22144	53.1941	37.4182	25.1044	16.0474
	22145	49.547	34.8527	23.3832	14.9472
	22151	51.817	36.4495	24.4544	15.632
	22152	51.1026	35.947	24.1173	15.4165
	22153	49.1269	34.5572	23.1849	14.8205
	22154	45.078	31.7091	21.274	13.599
	22155	41.9874	29.5351	19.8155	12.6666
	22211	81.9806	57.6674	38.6898	24.7317
	22212	80.8505	56.8724	38.1565	24.3907
	22213	77.7246	54.6736	36.6813	23.4477
	22214	71.3187	50.1675	33.6581	21.5152
	22215	66.429	46.728	31.3504	20.0401
	22221	78.4695	55.1976	37.0328	23.6724
	22222	77.3877	54.4366	36.5223	23.3461
	22223	74.3957	52.332	35.1103	22.4435
	22224	68.2642	48.0189	32.2165	20.5937
	22225	63.5839	44.7267	30.0077	19.1818
	22231	73.6707	51.822	34.7681	22.2248
	22232	72.6551	51.1076	34.2888	21.9184
	22233	69.8461	49.1316	32.9631	21.071
	22234	64.0895	45.0823	30.2463	19.3343
	22235	59.6955	41.9914	28.1726	18.0088
	22241	58.8224	41.3773	27.7606	17.7454
	22242	58.0115	40.8069	27.3779	17.5007
	22243	55.7687	39.2292	26.3194	16.8241
	22244	51.1723	35.996	24.1502	15.4375
	22245	47.6639	33.5281	22.4945	14.3791
	22251	49.8475	35.0641	23.525	15.0379
	22252	49.1604	34.5807	23.2007	14.8306
	22253	47.2597	33.2438	22.3037	14.2572
	22254	43.3647	30.5039	20.4655	13.0821
	22255	40.3915	28.4125	19.0623	12.1852
	22311	79.0261	55.5891	37.2955	23.8404
	22312	77.9367	54.8228	36.7814	23.5117
	22313	74.9234	52.7032	35.3593	22.6027
	22314	68.7484	48.3595	32.4451	20.7398
	22315	64.035	45.0439	30.2206	19.3179
	22321	75.6415	53.2083	35.6982	22.8193
	22322	74.5987	52.4748	35.2061	22.5047
	22323	71.7146	50.446	33.8449	21.6346
	22324	65.804	46.2883	31.0555	19.8516
	22325	61.2924	43.1148	28.9263	18.4905
	22331	71.0157	49.9544	33.5151	21.4238
	22332	70.0367	49.2657	33.053	21.1285
	22333	67.3289	47.361	31.7751	20.3116
	22334	61.7798	43.4576	29.1563	18.6375
	22335	57.5441	40.4781	27.1573	17.3597
	22341	56.7025	39.8861	26.7601	17.1058
	22342	55.9208	39.3362	26.3912	16.87
	22343	53.7588	37.8154	25.3709	16.2178
	22344	49.3281	34.6987	23.2799	14.8812
	22345	45.9461	32.3198	21.6838	13.8609
	22351	48.0511	33.8004	22.6772	14.4959
	22352	47.3887	33.3345	22.3646	14.2961
	22353	45.5565	32.0457	21.4999	13.7434
	22354	41.8018	29.4045	19.7279	12.6107
	22355	38.9358	27.3885	18.3753	11.7461
	22411	69.3777	48.8022	32.7421	20.9297
	22412	68.4213	48.1294	32.2907	20.6412
	22413	65.776	46.2686	31.0423	19.8431
	22414	60.3549	42.4553	28.4838	18.2077
	22415	56.2169	39.5445	26.5309	16.9593
	22421	66.4064	46.7121	31.3398	20.0333
	22422	65.4909	46.0681	30.9077	19.7571
	22423	62.9589	44.287	29.7128	18.9933
	22424	57.77	40.637	27.2639	17.4279
	22425	53.8092	37.8508	25.3947	16.233
	22431	62.3453	43.8554	29.4232	18.8082
	22432	61.4858	43.2508	29.0176	18.5489
	22433	59.1086	41.5786	27.8957	17.8317
	22434	54.237	38.1518	25.5966	16.3621
	22435	50.5185	35.5361	23.8416	15.2403
	22441	49.7797	35.0164	23.493	15.0174
	22442	49.0934	34.5337	23.1691	14.8104
	22443	47.1953	33.1985	22.2733	14.2378
	22444	43.3056	30.4623	20.4376	13.0643
	22445	40.3365	28.3738	19.0364	12.1686
	22451	42.1845	29.6737	19.9085	12.7261
	22452	41.6029	29.2647	19.6341	12.5507
	22453	39.9945	28.1332	18.875	12.0654
	22454	36.6982	25.8145	17.3193	11.071
	22455	34.1821	24.0447	16.1319	10.312
	22511	64.6762	45.495	30.5232	19.5113
	22512	63.7846	44.8678	30.1024	19.2424
	22513	61.3185	43.1331	28.9386	18.4984
	22514	56.2648	39.5782	26.5535	16.9738
	22515	52.4072	36.8647	24.733	15.8101
	22521	61.9062	43.5465	29.2159	18.6757
	22522	61.0528	42.9462	28.8132	18.4182
	22523	58.6923	41.2858	27.6992	17.7061
	22524	53.855	37.8831	25.4163	16.2468
	22525	50.1627	35.2858	23.6737	15.1329
	22531	58.1203	40.8834	27.4292	17.5336
	22532	57.3191	40.3198	27.0511	17.2919
	22533	55.103	38.761	26.0053	16.6233
	22534	50.5615	35.5664	23.862	15.2533
	22535	47.095	33.1279	22.226	14.2075
	22541	46.4062	32.6434	21.9009	13.9997
	22542	45.7665	32.1934	21.599	13.8067
	22543	43.997	30.9487	20.7639	13.2729
	22544	40.3709	28.398	19.0526	12.179
	22545	37.603	26.451	17.7463	11.344
	22551	39.3257	27.6628	18.5594	11.8637
	22552	38.7836	27.2815	18.3035	11.7001
	22553	37.2841	26.2267	17.5958	11.2478
	22554	34.2113	24.0651	16.1456	10.3208
	22555	31.8657	22.4152	15.0387	9.61315
	23111	79.6545	56.0311	37.5921	24.0299
	23112	78.5564	55.2587	37.0738	23.6987
	23113	75.5192	53.1223	35.6405	22.7824
	23114	69.2951	48.744	32.7031	20.9047
	23115	64.5441	45.4021	30.4609	19.4715
	23121	76.243	53.6314	35.982	23.0008
	23122	75.1919	52.892	35.486	22.6837
	23123	72.2848	50.8471	34.114	21.8067
	23124	66.3272	46.6564	31.3024	20.0094
	23125	61.7798	43.4576	29.1563	18.6375
	23131	71.5803	50.3516	33.7816	21.5941
	23132	70.5936	49.6574	33.3159	21.2965
	23133	67.8642	47.7376	32.0278	20.4731
	23134	62.271	43.8031	29.3881	18.7857
	23135	58.0016	40.7999	27.3732	17.4978
	23141	57.1534	40.2032	26.9729	17.2419
	23142	56.3655	39.649	26.6011	17.0042
	23143	54.1863	38.1161	25.5726	16.3468
	23144	49.7203	34.9746	23.465	14.9995
	23145	46.3115	32.5767	21.8562	13.9711
	23151	48.4331	34.0692	22.8575	14.6112
	23152	47.7655	33.5995	22.5424	14.4098
	23153	45.9187	32.3005	21.6708	13.8526
	23154	42.1342	29.6384	19.8848	12.7109
	23155	39.2454	27.6063	18.5215	11.8395
	23211	76.627	53.9015	36.1633	23.1166
	23212	75.5707	53.1585	35.6648	22.7979
	23213	72.6489	51.1032	34.2859	21.9165
	23214	66.6613	46.8914	31.4601	20.1102
	23215	62.091	43.6765	29.3032	18.7314
	23221	73.3452	51.593	34.6144	22.1266
	23222	72.3341	50.8818	34.1373	21.8215
	23223	69.5374	48.9145	32.8174	20.9779
	23224	63.8063	44.8831	30.1127	19.2489
	23225	59.4317	41.8059	28.0481	17.9292
	23231	68.8598	48.4378	32.4976	20.7734
	23232	67.9105	47.7701	32.0496	20.487
	23233	65.2849	45.9232	30.8105	19.695
	23234	59.9043	42.1383	28.2712	18.0717
	23235	55.7972	39.2492	26.3329	16.8327
	23241	54.9811	38.6752	25.9477	16.5865
	23242	54.2232	38.1421	25.59	16.3579
	23243	52.1268	36.6674	24.6007	15.7255
	23244	47.8306	33.6454	22.5731	14.4294
	23245	44.5513	31.3386	21.0255	13.4401
	23251	46.5923	32.7743	21.9887	14.0558
	23252	45.95	32.3225	21.6856	13.8621
	23253	44.1735	31.0728	20.8472	13.3261
	23254	40.5328	28.5119	19.129	12.2278
	23255	37.7538	26.5571	17.8175	11.3895
	23311	73.8654	51.959	34.86	22.2835
	23312	72.8472	51.2427	34.3794	21.9763
	23313	70.0307	49.2615	33.0502	21.1267
	23314	64.2589	45.2015	30.3263	19.3854
	23315	59.8533	42.1024	28.2471	18.0564
	23321	70.7019	49.7336	33.367	21.3291
	23322	69.7272	49.048	32.907	21.0351
	23323	67.0314	47.1517	31.6347	20.2218
	23324	61.5068	43.2656	29.0275	18.5552
	23325	57.2898	40.2992	27.0373	17.283
	23331	66.3781	46.6922	31.3264	20.0248
	23332	65.4631	46.0485	30.8946	19.7487
	23333	62.9321	44.2681	29.7001	18.9852
	23334	57.7454	40.6197	27.2523	17.4205
	23335	53.7863	37.8347	25.3838	16.2261
	23341	52.9996	37.2814	25.0126	15.9888
	23342	52.269	36.7675	24.6678	15.7684
	23343	50.2482	35.3459	23.7141	15.1587
	23344	46.1068	32.4328	21.7596	13.9094
	23345	42.9457	30.2092	20.2677	12.9557
	23351	44.9132	31.5932	21.1963	13.5493
	23352	44.294	31.1576	20.9041	13.3625
	23353	42.5815	29.953	20.0959	12.8459
	23354	39.072	27.4843	18.4396	11.7871
	23355	36.3932	25.6	17.1754	10.979
	23411	64.8472	45.6153	30.6039	19.5629
	23412	63.9532	44.9864	30.182	19.2932
	23413	61.4806	43.2471	29.0151	18.5473
	23414	56.4135	39.6828	26.6237	17.0187
	23415	52.5457	36.9621	24.7984	15.8518
	23421	62.0698	43.6616	29.2932	18.725
	23422	61.2142	43.0597	28.8894	18.4669
	23423	58.8475	41.3949	27.7724	17.7529
	23424	53.9974	37.9832	25.4835	16.2898
	23425	50.2953	35.3791	23.7363	15.1729
	23431	58.274	40.9915	27.5018	17.5799
	23432	57.4706	40.4264	27.1226	17.3376
	23433	55.2487	38.8634	26.074	16.6673
	23434	50.6952	35.6604	23.925	15.2936
	23435	47.2195	33.2155	22.2847	14.245
	23441	46.5289	32.7297	21.9588	14.0367
	23442	45.8875	32.2785	21.6561	13.8432
	23443	44.1133	31.0305	20.8188	13.308
	23444	40.4776	28.4731	19.103	12.2112
	23445	37.7024	26.5209	17.7932	11.374
	23451	39.4297	27.7359	18.6084	11.895
	23452	38.8861	27.3536	18.3519	11.7311
	23453	37.3827	26.296	17.6424	11.2775
	23454	34.3017	24.1288	16.1883	10.348
	23455	31.9499	22.4745	15.0784	9.63857
	23511	60.4526	42.524	28.53	18.2372
	23512	59.6193	41.9378	28.1367	17.9858
	23513	57.3142	40.3164	27.0488	17.2904
	23514	52.5905	36.9936	24.8195	15.8654
	23515	48.9848	34.4573	23.1179	14.7776
	23521	57.8635	40.7028	27.308	17.4561
	23522	57.0658	40.1417	26.9316	17.2155
	23523	54.8595	38.5897	25.8904	16.5499
	23524	50.3381	35.4092	23.7565	15.1859
	23525	46.8869	32.9815	22.1277	14.1447
	23531	54.3249	38.2136	25.638	16.3886
	23532	53.576	37.6868	25.2846	16.1626
	23533	51.5046	36.2297	24.307	15.5378
	23534	47.2597	33.2438	22.3037	14.2572
	23535	44.0195	30.9645	20.7745	13.2797
	23541	43.3757	30.5117	20.4707	13.0855
	23542	42.7778	30.0911	20.1885	12.9051
	23543	41.1239	28.9277	19.408	12.4061
	23544	37.7345	26.5435	17.8084	11.3836
	23545	35.1474	24.7237	16.5874	10.6032
	23551	36.7576	25.8563	17.3474	11.0889
	23552	36.2509	25.4999	17.1082	10.9361
	23553	34.8494	24.514	16.4468	10.5133
	23554	31.9772	22.4936	15.0913	9.64678
	23555	29.7848	20.9514	14.0566	8.98538
	24111	68.8715	48.4461	32.5031	20.7769
	24112	67.9221	47.7782	32.0551	20.4905
	24113	65.296	45.931	30.8157	19.6983
	24114	59.9145	42.1455	28.276	18.0748
	24115	55.8067	39.2559	26.3373	16.8356
	24121	65.9218	46.3712	31.1111	19.8871
	24122	65.013	45.7319	30.6822	19.6129
	24123	62.4995	43.9638	29.4959	18.8547
	24124	57.3484	40.3404	27.0649	17.3007
	24125	53.4165	37.5746	25.2093	16.1145
	24131	61.8904	43.5354	29.2085	18.6709
	24132	61.0372	42.9352	28.8058	18.4135
	24133	58.6773	41.2752	27.6921	17.7016
	24134	53.8413	37.8734	25.4098	16.2427
	24135	50.1498	35.2768	23.6677	15.1291
	24141	49.4164	34.7609	23.3215	14.9078
	24142	48.7352	34.2817	23	14.7023
	24143	46.851	32.9562	22.1108	14.1339
	24144	42.9896	30.2401	20.2885	12.969
	24145	40.0422	28.1668	18.8975	12.0798
	24151	41.8767	29.4572	19.7632	12.6332
	24152	41.2994	29.0511	19.4908	12.4591
	24153	39.7026	27.9279	18.7372	11.9774
	24154	36.4304	25.6262	17.1929	10.9902
	24155	33.9327	23.8692	16.0142	10.2367
	24211	66.2539	46.6048	31.2678	19.9873
	24212	65.3405	45.9623	30.8367	19.7117
	24213	62.8143	44.1853	29.6445	18.9496
	24214	57.6373	40.5436	27.2013	17.3878
	24215	53.6856	37.7639	25.3363	16.1957
	24221	63.4163	44.6087	29.9286	19.1312
	24222	62.5421	43.9938	29.516	18.8675
	24223	60.124	42.2929	28.3749	18.138
	24224	55.1687	38.8072	26.0363	16.6431
	24225	51.3863	36.1465	24.2512	15.5021
	24231	59.5381	41.8807	28.0983	17.9613
	24232	58.7173	41.3034	27.711	17.7137
	24233	56.4472	39.7065	26.6396	17.0288
	24234	51.7949	36.4339	24.444	15.6253
	24235	48.2438	33.936	22.7681	14.554
	24241	47.5382	33.4397	22.4351	14.3412
	24242	46.8829	32.9787	22.1259	14.1435
	24243	45.0703	31.7037	21.2704	13.5967
	24244	41.3557	29.0907	19.5174	12.4761
	24245	38.5203	27.0962	18.1792	11.6207
	24251	40.285	28.3376	19.0121	12.1531
	24252	39.7297	27.9469	18.75	11.9855
	24253	38.1936	26.8664	18.0251	11.5221
	24254	35.0458	24.6522	16.5395	10.5725
	24255	32.643	22.962	15.4055	9.84765
	24311	63.8661	44.9252	30.1409	19.2669
	24312	62.9857	44.3059	29.7254	19.0013
	24313	60.5505	42.5929	28.5762	18.2667
	24314	55.5601	39.0825	26.221	16.7612
	24315	51.7508	36.4029	24.4232	15.612
	24321	61.1308	43.0011	28.85	18.4418
	24322	60.2881	42.4083	28.4523	18.1875
	24323	57.9572	40.7687	27.3523	17.4844
	24324	53.1805	37.4086	25.098	16.0433
	24325	49.5344	34.8438	23.3772	14.9434
	24331	57.3924	40.3714	27.0857	17.314
	24332	56.6012	39.8148	26.7123	17.0753
	24333	54.4128	38.2755	25.6795	16.4151
	24334	49.9283	35.1209	23.5631	15.0622
	24335	46.5051	32.713	21.9476	14.0295
	24341	45.825	32.2345	21.6266	13.8243
	24342	45.1933	31.7902	21.3285	13.6338
	24343	43.446	30.5611	20.5039	13.1067
	24344	39.8653	28.0423	18.814	12.0264
	24345	37.132	26.1197	17.5241	11.2019
	24351	38.8332	27.3163	18.3269	11.7151
	24352	38.2979	26.9398	18.0743	11.5536
	24353	36.8172	25.8982	17.3755	11.1069
	24354	33.7828	23.7637	15.9434	10.1915
	24355	31.4666	22.1345	14.8503	9.49275
	24411	56.0687	39.4402	26.461	16.9146
	24412	55.2957	38.8965	26.0962	16.6815
	24413	53.1579	37.3927	25.0873	16.0365
	24414	48.7767	34.3109	23.0196	14.7148
	24415	45.4325	31.9585	21.4414	13.706
	24421	53.6673	37.7511	25.3277	16.1902
	24422	52.9275	37.2306	24.9785	15.967
	24423	50.8812	35.7912	24.0128	15.3497
	24424	46.6877	32.8414	22.0337	14.0846
	24425	43.4867	30.5897	20.5231	13.1189
	24431	50.3853	35.4424	23.7788	15.2001
	24432	49.6907	34.9538	23.451	14.9906
	24433	47.7695	33.6024	22.5443	14.411
	24434	43.8325	30.833	20.6863	13.2233
	24435	40.8273	28.719	19.268	12.3167
	24441	40.2302	28.299	18.9862	12.1365
	24442	39.6756	27.9089	18.7245	11.9692
	24443	38.1416	26.8299	18.0005	11.5065
	24444	34.9981	24.6186	16.517	10.5581
	24445	32.5986	22.9307	15.3845	9.83424
	24451	34.092	23.9813	16.0894	10.2848
	24452	33.622	23.6507	15.8676	10.143
	24453	32.3221	22.7363	15.2541	9.75085
	24454	29.6582	20.8624	13.9969	8.9472
	24455	27.6248	19.432	13.0372	8.33377
	24511	52.269	36.7675	24.6678	15.7684
	24512	51.5485	36.2606	24.3277	15.551
	24513	49.5555	34.8587	23.3872	14.9498
	24514	45.4712	31.9857	21.4596	13.7176
	24515	42.3537	29.7927	19.9883	12.7771
	24521	50.0304	35.1928	23.6113	15.093
	24522	49.3407	34.7076	23.2858	14.885
	24523	47.4331	33.3657	22.3855	14.3095
	24524	43.5237	30.6158	20.5406	13.1301
	24525	40.5397	28.5167	19.1323	12.2299
	24531	46.9708	33.0405	22.1674	14.17
	24532	46.3233	32.5851	21.8618	13.9747
	24533	44.5323	31.3252	21.0165	13.4344
	24534	40.8621	28.7435	19.2844	12.3271
	24535	38.0605	26.7728	17.9622	11.482
	24541	37.5039	26.3813	17.6995	11.3141
	24542	36.9869	26.0176	17.4555	11.1581
	24543	35.5569	25.0117	16.7807	10.7267
	24544	32.6263	22.9503	15.3976	9.84262
	24545	30.3894	21.3768	14.342	9.1678
	24551	31.7817	22.3561	14.999	9.58781
	24552	31.3436	22.0479	14.7923	9.45564
	24553	30.1317	21.1955	14.2203	9.09006
	24554	27.6483	19.4486	13.0483	8.34087
	24555	25.7527	18.1152	12.1537	7.76901
	25111	64.4178	45.3133	30.4013	19.4334
	25112	63.5298	44.6886	29.9822	19.1655
	25113	61.0736	42.9608	28.823	18.4245
	25114	56.04	39.4201	26.4475	16.906
	25115	52.1979	36.7174	24.6342	15.7469
	25121	61.6589	43.3725	29.0992	18.6011
	25122	60.8089	42.7746	28.6981	18.3447
	25123	58.4579	41.1209	27.5885	17.6354
	25124	53.6399	37.7318	25.3148	16.1819
	25125	49.9623	35.1448	23.5792	15.0725
	25131	57.8881	40.7201	27.3197	17.4635
	25132	57.0901	40.1588	26.9431	17.2228
	25133	54.8829	38.6061	25.9014	16.5569
	25134	50.3596	35.4243	23.7666	15.1923
	25135	46.9068	32.9956	22.1372	14.1507
	25141	46.2208	32.513	21.8134	13.9438
	25142	45.5837	32.0648	21.5127	13.7515
	25143	43.8213	30.8251	20.681	13.2199
	25144	40.2096	28.2846	18.9765	12.1303
	25145	37.4528	26.3453	17.6754	11.2987
	25151	39.1687	27.5523	18.4852	11.8163
	25152	38.6287	27.1725	18.2304	11.6534
	25153	37.1352	26.1219	17.5256	11.2028
	25154	34.0746	23.969	16.0811	10.2795
	25155	31.7384	22.3257	14.9786	9.57475
	25211	61.9695	43.591	29.2458	18.6948
	25212	61.1152	42.9901	28.8426	18.4371
	25213	58.7523	41.328	27.7275	17.7242
	25214	53.9101	37.9218	25.4423	16.2634
	25215	50.214	35.3219	23.6979	15.1484
	25221	59.3154	41.7241	27.9933	17.8941
	25222	58.4977	41.1489	27.6074	17.6474
	25223	56.236	39.558	26.54	16.9651
	25224	51.6012	36.2977	24.3526	15.5669
	25225	48.0633	33.8091	22.683	14.4996
	25231	55.688	39.1724	26.2813	16.7998
	25232	54.9203	38.6324	25.919	16.5682
	25233	52.7969	37.1388	24.9169	15.9276
	25234	48.4455	34.0779	22.8633	14.6149
	25235	45.124	31.7415	21.2958	13.6129
	25241	44.4641	31.2773	20.9843	13.4138
	25242	43.8511	30.8461	20.6951	13.2289
	25243	42.1558	29.6535	19.8949	12.7174
	25244	38.6814	27.2095	18.2552	11.6693
	25245	36.0293	25.344	17.0036	10.8692
	25251	37.68	26.5051	17.7826	11.3672
	25252	37.1605	26.1397	17.5375	11.2105
	25253	35.7238	25.1291	16.8595	10.7771
	25254	32.7795	23.058	15.4699	9.88883
	25255	30.5321	21.4771	14.4093	9.21084
	25311	59.7361	42.02	28.1918	18.021
	25312	58.9127	41.4408	27.8032	17.7726
	25313	56.6349	39.8386	26.7282	17.0855
	25314	51.9672	36.5552	24.5254	15.6773
	25315	48.4043	34.0489	22.8439	14.6025
	25321	57.1777	40.2204	26.9844	17.2492
	25322	56.3895	39.6659	26.6124	17.0114
	25323	54.2093	38.1323	25.5835	16.3537
	25324	49.7415	34.9895	23.475	15.0059
	25325	46.3312	32.5906	21.8655	13.9771
	25331	53.681	37.7607	25.3342	16.1943
	25332	52.941	37.2402	24.9849	15.9711
	25333	50.8942	35.8004	24.0189	15.3536
	25334	46.6996	32.8498	22.0394	14.0882
	25335	43.4978	30.5975	20.5283	13.1223
	25341	42.8617	30.1501	20.2281	12.9304
	25342	42.2708	29.7344	19.9492	12.7521
	25343	40.6365	28.5848	19.1779	12.2591
	25344	37.2873	26.2289	17.5973	11.2487
	25345	34.7309	24.4306	16.3908	10.4775
	25351	36.322	25.5499	17.1418	10.9575
	25352	35.8213	25.1977	16.9055	10.8065
	25353	34.4363	24.2235	16.2519	10.3887
	25354	31.5982	22.227	14.9124	9.53245
	25355	29.4318	20.7031	13.89	8.87889
	25411	52.4429	36.8898	24.7499	15.8208
	25412	51.72	36.3812	24.4087	15.6027
	25413	49.7203	34.9746	23.465	14.9995
	25414	45.6225	32.0921	21.531	13.7633
	25415	42.4946	29.8918	20.0548	12.8196
	25421	50.1968	35.3098	23.6899	15.1432
	25422	49.5049	34.8231	23.3633	14.9345
	25423	47.5909	33.4767	22.46	14.3571
	25424	43.6685	30.7176	20.6089	13.1738
	25425	40.6746	28.6116	19.1959	12.2706
	25431	47.1271	33.1505	22.2411	14.2172
	25432	46.4774	32.6935	21.9345	14.0212
	25433	44.6805	31.4295	21.0865	13.4791
	25434	40.998	28.8391	19.3486	12.3682
	25435	38.1871	26.8619	18.022	11.5202
	25441	37.6286	26.469	17.7584	11.3517
	25442	37.1099	26.1041	17.5136	11.1952
	25443	35.6752	25.0949	16.8365	10.7624
	25444	32.7349	23.0266	15.4489	9.87537
	25445	30.4905	21.4479	14.3897	9.1983
	25451	31.8874	22.4305	15.0489	9.61971
	25452	31.4478	22.1213	14.8415	9.48709
	25453	30.232	21.266	14.2677	9.1203
	25454	27.7403	19.5133	13.0917	8.36862
	25455	25.8384	18.1755	12.1942	7.79486
	25511	48.889	34.3899	23.0726	14.7487
	25512	48.215	33.9158	22.7546	14.5454
	25513	46.3509	32.6045	21.8748	13.983
	25514	42.5308	29.9173	20.0719	12.8306
	25515	39.6148	27.8661	18.6958	11.9509
	25521	46.7951	32.917	22.0845	14.117
	25522	46.15	32.4632	21.78	13.9224
	25523	44.3658	31.2081	20.9379	13.3841
	25524	40.7092	28.636	19.2123	12.281
	25525	37.9182	26.6727	17.8951	11.439
	25531	43.9334	30.9039	20.7339	13.2537
	25532	43.3277	30.4779	20.4481	13.071
	25533	41.6526	29.2996	19.6575	12.5656
	25534	38.2197	26.8848	18.0374	11.53
	25535	35.5993	25.0415	16.8007	10.7395
	25541	35.0786	24.6753	16.555	10.5824
	25542	34.5951	24.3351	16.3268	10.4365
	25543	33.2575	23.3943	15.6955	10.033
	25544	30.5165	21.4662	14.4019	9.20614
	25545	28.4243	19.9944	13.4145	8.57495
	25551	29.7265	20.9104	14.0291	8.9678
	25552	29.3167	20.6222	13.8357	8.84418
	25553	28.1832	19.8249	13.3008	8.50224
	25554	25.8604	18.1909	12.2046	7.8015
	25555	24.0874	16.9437	11.3678	7.26662
	31111	85.3721	60.0531	40.2904	25.7548
	31112	84.1952	59.2252	39.735	25.3998
	31113	80.94	56.9354	38.1988	24.4178
	31114	74.2691	52.2429	35.0505	22.4053
	31115	69.1771	48.6611	32.6474	20.8692
	31121	81.7157	57.4811	38.5648	24.6518
	31122	80.5892	56.6887	38.0332	24.3119
	31123	77.4735	54.4969	36.5628	23.372
	31124	71.0883	50.0054	33.5493	21.4457
	31125	66.2144	46.577	31.2491	19.9754
	31131	76.7184	53.9658	36.2064	23.1442
	31132	75.6608	53.2219	35.7073	22.8251
	31133	72.7356	51.1642	34.3268	21.9427
	31134	66.7409	46.9474	31.4976	20.1342
	31135	62.165	43.7286	29.3381	18.7538
	31141	61.2559	43.0891	28.909	18.4795
	31142	60.4114	42.4951	28.5105	18.2248
	31143	58.0758	40.8521	27.4082	17.5201
	31144	53.2893	37.4852	25.1493	16.0762
	31145	49.6357	34.9151	23.425	14.974
	31151	51.9097	36.5147	24.4982	15.66
	31152	51.1941	36.0113	24.1605	15.4441
	31153	49.2148	34.619	23.2264	14.847
	31154	45.1586	31.7658	21.3121	13.6233
	31155	42.0625	29.5879	19.8509	12.6893
	31211	82.1273	57.7706	38.7591	24.7759
	31212	80.9952	56.9742	38.2248	24.4344
	31213	77.8637	54.7715	36.7469	23.4897
	31214	71.4463	50.2573	33.7183	21.5537
	31215	66.5479	46.8116	31.4066	20.076
	31221	78.6099	55.2964	37.0991	23.7148
	31222	77.5263	54.5341	36.5877	23.3879
	31223	74.5289	52.4257	35.1731	22.4837
	31224	68.3864	48.1049	32.2742	20.6306
	31225	63.6977	44.8067	30.0615	19.2161
	31231	73.8026	51.9147	34.8303	22.2645
	31232	72.7852	51.1991	34.3502	21.9576
	31233	69.9711	49.2196	33.0221	21.1087
	31234	64.2042	45.163	30.3005	19.3689
	31235	59.8023	42.0666	28.223	18.041
	31241	58.9277	41.4514	27.8103	17.7771
	31242	58.1154	40.8799	27.4269	17.5321
	31243	55.8685	39.2994	26.3665	16.8542
	31244	51.2639	36.0604	24.1934	15.4652
	31245	47.7492	33.5881	22.5347	14.4048
	31251	49.9368	35.1269	23.5671	15.0648
	31252	49.2484	34.6426	23.2422	14.8571
	31253	47.3443	33.3033	22.3436	14.2827
	31254	43.4423	30.5585	20.5021	13.1055
	31255	40.4638	28.4634	19.0965	12.207
	31311	79.1675	55.6886	37.3623	23.883
	31312	78.0762	54.9209	36.8472	23.5538
	31313	75.0576	52.7975	35.4226	22.6431
	31314	68.8715	48.4461	32.5031	20.7769
	31315	64.1496	45.1246	30.2747	19.3525
	31321	75.7769	53.3035	35.7621	22.8602
	31322	74.7323	52.5687	35.2691	22.545
	31323	71.8429	50.5363	33.9055	21.6734
	31324	65.9218	46.3712	31.1111	19.8871
	31325	61.4021	43.1919	28.9781	18.5236
	31331	71.1428	50.0438	33.5751	21.4621
	31332	70.162	49.3539	33.1122	21.1663
	31333	67.4494	47.4457	31.832	20.3479
	31334	61.8904	43.5354	29.2085	18.6709
	31335	57.6471	40.5505	27.2059	17.3908
	31341	56.804	39.9575	26.808	17.1365
	31342	56.0209	39.4067	26.4385	16.9002
	31343	53.855	37.8831	25.4163	16.2468
	31344	49.4164	34.7609	23.3215	14.9078
	31345	46.0284	32.3776	21.7226	13.8857
	31351	48.1371	33.8609	22.7178	14.5219
	31352	47.4735	33.3942	22.4046	14.3217
	31353	45.638	32.103	21.5384	13.768
	31354	41.8767	29.4572	19.7632	12.6332
	31355	39.0055	27.4376	18.4082	11.7671
	31411	69.5019	48.8896	32.8007	20.9671
	31412	68.5438	48.2156	32.3485	20.6781
	31413	65.8937	46.3515	31.0978	19.8786
	31414	60.4629	42.5313	28.5348	18.2403
	31415	56.3175	39.6153	26.5784	16.9897
	31421	66.5252	46.7957	31.3959	20.0691
	31422	65.6082	46.1506	30.9631	19.7925
	31423	63.0716	44.3663	29.7659	19.0273
	31424	57.8734	40.7097	27.3127	17.4591
	31425	53.9055	37.9186	25.4401	16.2621
	31431	62.4569	43.9339	29.4759	18.8418
	31432	61.5959	43.3282	29.0695	18.5821
	31433	59.2145	41.6531	27.9456	17.8636
	31434	54.3341	38.2201	25.6424	16.3914
	31435	50.6089	35.5997	23.8843	15.2676
	31441	49.8688	35.0791	23.535	15.0443
	31442	49.1813	34.5955	23.2106	14.8369
	31443	47.2798	33.2579	22.3132	14.2632
	31444	43.3831	30.5169	20.4742	13.0877
	31445	40.4087	28.4246	19.0705	12.1904
	31451	42.26	29.7268	19.9441	12.7489
	31452	41.6774	29.317	19.6692	12.5731
	31453	40.0661	28.1836	18.9087	12.087
	31454	36.7639	25.8607	17.3503	11.0908
	31455	34.2433	24.0877	16.1608	10.3304
	31511	64.7919	45.5764	30.5779	19.5462
	31512	63.8988	44.9481	30.1563	19.2768
	31513	61.4283	43.2103	28.9904	18.5315
	31514	56.3655	39.649	26.6011	17.0042
	31515	52.501	36.9306	24.7773	15.8384
	31521	62.017	43.6244	29.2682	18.7091
	31522	61.1621	43.0231	28.8648	18.4512
	31523	58.7974	41.3597	27.7488	17.7378
	31524	53.9514	37.9509	25.4618	16.2759
	31525	50.2525	35.3489	23.7161	15.16
	31531	58.2243	40.9566	27.4783	17.565
	31532	57.4217	40.392	27.0995	17.3228
	31533	55.2016	38.8303	26.0518	16.6531
	31534	50.652	35.63	23.9047	15.2806
	31535	47.1793	33.1872	22.2657	14.2329
	31541	46.4893	32.7018	21.9401	14.0248
	31542	45.8484	32.251	21.6377	13.8314
	31543	44.0758	31.0041	20.8011	13.2967
	31544	40.4432	28.4488	19.0867	12.2008
	31545	37.6703	26.4983	17.7781	11.3643
	31551	39.3961	27.7123	18.5926	11.8849
	31552	38.853	27.3303	18.3363	11.7211
	31553	37.3509	26.2736	17.6273	11.2679
	31554	34.2725	24.1082	16.1745	10.3392
	31555	31.9227	22.4553	15.0656	9.63036
	32111	81.7227	57.486	38.5681	24.6539
	32112	80.5961	56.6935	38.0365	24.314
	32113	77.4801	54.5016	36.5659	23.374
	32114	71.0943	50.0097	33.5522	21.4475
	32115	66.22	46.581	31.2518	19.9771
	32121	78.2226	55.0239	36.9163	23.598
	32122	77.1443	54.2654	36.4074	23.2727
	32123	74.1617	52.1674	34.9998	22.3729
	32124	68.0494	47.8678	32.1152	20.529
	32125	63.3839	44.586	29.9133	19.1215
	32131	73.4389	51.6589	34.6587	22.1548
	32132	72.4265	50.9468	34.1809	21.8494
	32133	69.6263	48.9771	32.8594	21.0047
	32134	63.8879	44.9405	30.1512	19.2735
	32135	59.5077	41.8593	28.084	17.9521
	32141	58.6374	41.2471	27.6733	17.6895
	32142	57.829	40.6785	27.2918	17.4457
	32143	55.5932	39.1058	26.2366	16.7712
	32144	51.0113	35.8828	24.0742	15.389
	32145	47.5139	33.4226	22.4237	14.3339
	32151	49.6907	34.9538	23.451	14.9906
	32152	49.0057	34.472	23.1277	14.7839
	32153	47.111	33.1392	22.2335	14.2123
	32154	43.2282	30.4079	20.4011	13.041
	32155	40.2645	28.3231	19.0024	12.1469
	32211	78.6166	55.3011	37.1023	23.7168
	32212	77.5329	54.5387	36.5908	23.3899
	32213	74.5352	52.4301	35.1761	22.4856
	32214	68.3922	48.1089	32.277	20.6324
	32215	63.7032	44.8105	30.064	19.2178
	32221	75.2496	52.9326	35.5132	22.7011
	32222	74.2122	52.2029	35.0236	22.3881
	32223	71.343	50.1846	33.6695	21.5225
	32224	65.4631	46.0485	30.8946	19.7487
	32225	60.9748	42.8914	28.7764	18.3947
	32231	70.6477	49.6955	33.3414	21.3128
	32232	69.6738	49.0104	32.8818	21.019
	32233	66.98	47.1156	31.6105	20.2063
	32234	61.4597	43.2324	29.0052	18.541
	32235	57.2459	40.2683	27.0166	17.2698
	32241	56.4087	39.6794	26.6215	17.0172
	32242	55.6311	39.1324	26.2545	16.7826
	32243	53.4802	37.6195	25.2394	16.1338
	32244	49.0725	34.519	23.1592	14.8041
	32245	45.7081	32.1523	21.5714	13.7891
	32251	47.8021	33.6253	22.5597	14.4208
	32252	47.1431	33.1618	22.2487	14.222
	32253	45.3205	31.8796	21.3885	13.6721
	32254	41.5852	29.2522	19.6257	12.5453
	32255	38.7341	27.2466	18.2801	11.6852
	32311	75.7833	53.3081	35.7651	22.8621
	32312	74.7386	52.5732	35.2721	22.5469
	32313	71.8491	50.5406	33.9084	21.6752
	32314	65.9274	46.3751	31.1137	19.8888
	32315	61.4074	43.1956	28.9805	18.5252
	32321	72.5376	51.025	34.2333	21.8829
	32322	71.5377	50.3216	33.7614	21.5813
	32323	68.7718	48.376	32.4561	20.7469
	32324	63.1038	44.389	29.7812	19.037
	32325	58.7773	41.3456	27.7393	17.7318
	32331	68.1016	47.9045	32.1398	20.5447
	32332	67.1628	47.2441	31.6967	20.2615
	32333	64.5661	45.4176	30.4713	19.4781
	32334	59.2447	41.6744	27.9599	17.8728
	32335	55.1828	38.8171	26.0429	16.6474
	32341	54.3758	38.2494	25.6621	16.4039
	32342	53.6262	37.7221	25.3083	16.1778
	32343	51.5529	36.2637	24.3298	15.5523
	32344	47.304	33.2749	22.3246	14.2705
	32345	44.0608	30.9936	20.794	13.2921
	32351	46.0793	32.4135	21.7466	13.9011
	32352	45.4441	31.9666	21.4469	13.7095
	32353	43.6871	30.7307	20.6177	13.1794
	32354	40.0865	28.198	18.9184	12.0932
	32355	37.3382	26.2647	17.6213	11.2641
	32411	66.5309	46.7997	31.3985	20.0709
	32412	65.6137	46.1545	30.9657	19.7942
	32413	63.077	44.3701	29.7685	19.0289
	32414	57.8783	40.7132	27.315	17.4606
	32415	53.9101	37.9218	25.4423	16.2634
	32421	63.6815	44.7953	30.0538	19.2112
	32422	62.8036	44.1778	29.6395	18.9464
	32423	60.3754	42.4697	28.4935	18.2139
	32424	55.3994	38.9695	26.1452	16.7127
	32425	51.6012	36.2977	24.3526	15.5669
	32431	59.787	42.0558	28.2158	18.0364
	32432	58.9628	41.4761	27.8269	17.7877
	32433	56.6832	39.8725	26.751	17.1
	32434	52.0115	36.5863	24.5463	15.6907
	32435	48.4455	34.0779	22.8633	14.6149
	32441	47.737	33.5795	22.529	14.4012
	32442	47.0789	33.1166	22.2184	14.2026
	32443	45.2587	31.8362	21.3594	13.6535
	32444	41.5286	29.2124	19.599	12.5282
	32445	38.6814	27.2095	18.2552	11.6693
	32451	40.4535	28.4561	19.0916	12.2039
	32452	39.8958	28.0638	18.8284	12.0357
	32453	38.3533	26.9788	18.1004	11.5703
	32454	35.1923	24.7553	16.6086	10.6167
	32455	32.7795	23.058	15.4699	9.88883
	32511	62.0223	43.6282	29.2707	18.7107
	32512	61.1673	43.0267	28.8672	18.4528
	32513	58.8024	41.3632	27.7511	17.7393
	32514	53.956	37.9541	25.464	16.2773
	32515	50.2567	35.352	23.7181	15.1613
	32521	59.3659	41.7596	28.0171	17.9093
	32522	58.5475	41.1839	27.6309	17.6625
	32523	56.2839	39.5917	26.5626	16.9796
	32524	51.6451	36.3286	24.3734	15.5802
	32525	48.1043	33.8379	22.7023	14.512
	32531	55.7354	39.2058	26.3037	16.8141
	32532	54.9671	38.6653	25.9411	16.5823
	32533	52.8419	37.1704	24.9382	15.9412
	32534	48.4868	34.1069	22.8828	14.6274
	32535	45.1625	31.7685	21.3139	13.6245
	32541	44.502	31.3039	21.0022	13.4252
	32542	43.8885	30.8724	20.7127	13.2402
	32543	42.1917	29.6788	19.9119	12.7283
	32544	38.7143	27.2327	18.2708	11.6792
	32545	36.06	25.3656	17.0181	10.8785
	32551	37.7121	26.5277	17.7978	11.3769
	32552	37.1922	26.162	17.5524	11.22
	32553	35.7542	25.1505	16.8738	10.7862
	32554	32.8074	23.0777	15.4831	9.89726
	32555	30.5581	21.4954	14.4216	9.21869
	33111	76.3859	53.732	36.0495	23.0439
	33112	75.3329	52.9912	35.5525	22.7262
	33113	72.4204	50.9425	34.178	21.8476
	33114	66.4516	46.7439	31.3611	20.0469
	33115	61.8956	43.5391	29.211	18.6725
	33121	73.1144	51.4307	34.5055	22.0569
	33122	72.1065	50.7217	34.0299	21.7529
	33123	69.3187	48.7607	32.7142	20.9119
	33124	63.6056	44.7419	30.018	19.1883
	33125	59.2447	41.6744	27.9599	17.8728
	33131	68.6431	48.2854	32.3954	20.7081
	33132	67.6968	47.6198	31.9488	20.4226
	33133	65.0795	45.7787	30.7136	19.633
	33134	59.7158	42.0057	28.1822	18.0149
	33135	55.6216	39.1258	26.25	16.7798
	33141	54.8082	38.5536	25.8661	16.5344
	33142	54.0526	38.0221	25.5095	16.3064
	33143	51.9628	36.552	24.5233	15.676
	33144	47.6801	33.5395	22.5021	14.384
	33145	44.4111	31.24	20.9593	13.3978
	33151	46.4457	32.6712	21.9196	14.0116
	33152	45.8055	32.2208	21.6174	13.8185
	33153	44.0345	30.9751	20.7816	13.2842
	33154	40.4053	28.4222	19.0688	12.1894
	33155	37.6351	26.4735	17.7615	11.3536
	33211	73.4827	51.6897	34.6794	22.1681
	33212	72.4697	50.9772	34.2013	21.8625
	33213	69.6679	49.0063	32.879	21.0172
	33214	63.926	44.9673	30.1692	19.285
	33215	59.5431	41.8843	28.1007	17.9628
	33221	70.3355	49.4759	33.1941	21.2186
	33222	69.3659	48.7939	32.7365	20.9261
	33223	66.6841	46.9074	31.4708	20.1171
	33224	61.1881	43.0414	28.8771	18.4591
	33225	56.993	40.0904	26.8972	17.1935
	33231	66.0342	46.4502	31.1641	19.921
	33232	65.1239	45.8099	30.7345	19.6464
	33233	62.606	44.0388	29.5462	18.8868
	33234	57.4462	40.4092	27.1111	17.3302
	33235	53.5076	37.6387	25.2523	16.142
	33241	52.725	37.0882	24.883	15.9059
	33242	51.9982	36.577	24.54	15.6867
	33243	49.9878	35.1628	23.5912	15.0802
	33244	45.8679	32.2648	21.6469	13.8373
	33245	42.7232	30.0526	20.1627	12.8886
	33251	44.6805	31.4295	21.0865	13.4791
	33252	44.0645	30.9962	20.7958	13.2933
	33253	42.3609	29.7978	19.9918	12.7793
	33254	38.8696	27.3419	18.3441	11.7261
	33255	36.2046	25.4673	17.0864	10.9221
	33311	70.8345	49.8269	33.4295	21.3691
	33312	69.858	49.14	32.9687	21.0745
	33313	67.1571	47.2401	31.694	20.2598
	33314	61.6221	43.3467	29.0819	18.59
	33315	57.3973	40.3748	27.088	17.3154
	33321	67.8007	47.6929	31.9978	20.4539
	33322	66.866	47.0354	31.5567	20.172
	33323	64.2808	45.2169	30.3366	19.3921
	33324	58.9829	41.4902	27.8364	17.7938
	33325	54.939	38.6456	25.9279	16.5738
	33331	63.6544	44.7762	30.041	19.2031
	33332	62.7769	44.159	29.6268	18.9383
	33333	60.3497	42.4517	28.4814	18.2061
	33334	55.3758	38.9529	26.134	16.7056
	33335	51.5792	36.2822	24.3422	15.5603
	33341	50.8249	35.7516	23.9862	15.3327
	33342	50.1242	35.2588	23.6556	15.1213
	33343	48.1863	33.8956	22.741	14.5367
	33344	44.2149	31.102	20.8667	13.3386
	33345	41.1835	28.9696	19.4361	12.4241
	33351	43.0702	30.2968	20.3265	12.9933
	33352	42.4765	29.8791	20.0463	12.8142
	33353	40.8342	28.7239	19.2713	12.3188
	33354	37.4688	26.3566	17.683	11.3035
	33355	34.8999	24.5495	16.4706	10.5285
	33411	62.1862	43.7435	29.3481	18.7602
	33412	61.329	43.1405	28.9435	18.5015
	33413	58.9578	41.4725	27.8245	17.7862
	33414	54.0986	38.0545	25.5313	16.3203
	33415	50.3896	35.4454	23.7808	15.2014
	33421	59.5229	41.87	28.0912	17.9567
	33422	58.7023	41.2928	27.7039	17.7091
	33423	56.4327	39.6963	26.6328	17.0245
	33424	51.7817	36.4246	24.4378	15.6213
	33425	48.2315	33.9273	22.7623	14.5503
	33431	55.8828	39.3095	26.3733	16.8585
	33432	55.1124	38.7676	26.0097	16.6261
	33433	52.9816	37.2687	25.0041	15.9833
	33434	48.615	34.1971	22.9433	14.666
	33435	45.2819	31.8525	21.3703	13.6605
	33441	44.6196	31.3867	21.0577	13.4607
	33442	44.0045	30.954	20.7675	13.2752
	33443	42.3032	29.7572	19.9645	12.7619
	33444	38.8167	27.3047	18.3191	11.7101
	33445	36.1553	25.4327	17.0631	10.9072
	33451	37.8117	26.5978	17.8448	11.4069
	33452	37.2905	26.2312	17.5988	11.2497
	33453	35.8488	25.217	16.9184	10.8147
	33454	32.8942	23.1387	15.524	9.92342
	33455	30.6389	21.5522	14.4597	9.24306
	33511	57.972	40.7791	27.3593	17.4888
	33512	57.1728	40.2169	26.9821	17.2477
	33513	54.9624	38.6621	25.9389	16.5809
	33514	50.4325	35.4756	23.8011	15.2143
	33515	46.9748	33.0434	22.1692	14.1712
	33521	55.4891	39.0326	26.1875	16.7398
	33522	54.7242	38.4945	25.8265	16.509
	33523	52.6084	37.0062	24.828	15.8708
	33524	48.2726	33.9562	22.7817	14.5627
	33525	44.9629	31.6282	21.2198	13.5643
	33531	52.0957	36.6455	24.586	15.7161
	33532	51.3776	36.1404	24.2471	15.4994
	33533	49.3912	34.7431	23.3096	14.9002
	33534	45.3205	31.8796	21.3885	13.6721
	33535	42.2132	29.6939	19.9221	12.7348
	33541	41.5959	29.2597	19.6307	12.5485
	33542	41.0224	28.8563	19.3601	12.3755
	33543	39.4364	27.7407	18.6116	11.8971
	33544	36.1862	25.4543	17.0777	10.9165
	33545	33.7052	23.7092	15.9068	10.1681
	33551	35.2493	24.7953	16.6355	10.6339
	33552	34.7634	24.4535	16.4062	10.4873
	33553	33.4194	23.5081	15.7719	10.0819
	33554	30.665	21.5706	14.472	9.25093
	33555	28.5626	20.0917	13.4798	8.61668
	34111	66.0454	46.4582	31.1694	19.9244
	34112	65.135	45.8177	30.7397	19.6497
	34113	62.6167	44.0463	29.5513	18.89
	34114	57.4559	40.4161	27.1157	17.3331
	34115	53.5167	37.6451	25.2566	16.1448
	34121	63.2168	44.4684	29.8345	19.0711
	34122	62.3453	43.8554	29.4232	18.8082
	34123	59.9349	42.1598	28.2856	18.081
	34124	54.9952	38.6851	25.9544	16.5908
	34125	51.2246	36.0328	24.1749	15.4533
	34131	59.3508	41.7489	28.0099	17.9048
	34132	58.5326	41.1734	27.6238	17.6579
	34133	56.2696	39.5816	26.5558	16.9752
	34134	51.632	36.3193	24.3671	15.5762
	34135	48.092	33.8292	22.6965	14.5083
	34141	47.3887	33.3345	22.3646	14.2961
	34142	46.7354	32.875	22.0563	14.099
	34143	44.9285	31.6039	21.2035	13.5539
	34144	41.2256	28.9992	19.456	12.4368
	34145	38.3991	27.011	18.122	11.5841
	34151	40.1583	28.2484	18.9523	12.1148
	34152	39.6047	27.859	18.691	11.9478
	34153	38.0735	26.7819	17.9684	11.4859
	34154	34.9355	24.5746	16.4874	10.5393
	34155	32.5403	22.8898	15.3571	9.81667
	34211	63.5352	44.6924	29.9847	19.1671
	34212	62.6593	44.0763	29.5714	18.9029
	34213	60.2368	42.3722	28.4281	18.1721
	34214	55.2722	38.88	26.0851	16.6744
	34215	51.4827	36.2143	24.2967	15.5311
	34221	60.8141	42.7783	28.7005	18.3462
	34222	59.9757	42.1886	28.3049	18.0933
	34223	57.6569	40.5574	27.2105	17.3938
	34224	52.905	37.2148	24.9679	15.9602
	34225	49.2777	34.6633	23.2561	14.866
	34231	57.095	40.1622	26.9454	17.2243
	34232	56.3079	39.6085	26.5739	16.9868
	34233	54.1309	38.0772	25.5465	16.3301
	34234	49.6696	34.9389	23.441	14.9842
	34235	46.2642	32.5435	21.8339	13.9568
	34241	45.5875	32.0675	21.5145	13.7527
	34242	44.9591	31.6255	21.218	13.5631
	34243	43.2209	30.4027	20.3976	13.0387
	34244	39.6587	27.897	18.7165	11.9641
	34245	36.9397	25.9844	17.4333	11.1438
	34251	38.632	27.1748	18.2319	11.6544
	34252	38.0994	26.8002	17.9806	11.4937
	34253	36.6264	25.764	17.2854	11.0493
	34254	33.6077	23.6406	15.8608	10.1387
	34255	31.3036	22.0198	14.7734	9.44357
	34311	61.2455	43.0817	28.9041	18.4764
	34312	60.4012	42.4878	28.5057	18.2216
	34313	58.0659	40.8451	27.4036	17.5172
	34314	53.2802	37.4788	25.145	16.0734
	34315	49.6273	34.9092	23.4211	14.9714
	34321	58.6224	41.2366	27.6662	17.685
	34322	57.8142	40.6681	27.2848	17.4412
	34323	55.579	39.0958	26.2299	16.7669
	34324	50.9983	35.8736	24.0681	15.385
	34325	47.5018	33.4141	22.418	14.3302
	34331	55.0373	38.7148	25.9743	16.6035
	34332	54.2786	38.1811	25.6162	16.3746
	34333	52.1801	36.7049	24.6258	15.7415
	34334	47.8795	33.6798	22.5962	14.4442
	34335	44.5968	31.3706	21.047	13.4538
	34341	43.9446	30.9118	20.7392	13.2571
	34342	43.3388	30.4857	20.4533	13.0743
	34343	41.6632	29.3071	19.6625	12.5688
	34344	38.2294	26.8916	18.042	11.5329
	34345	35.6084	25.0479	16.805	10.7422
	34351	37.2397	26.1954	17.5749	11.2344
	34352	36.7264	25.8343	17.3326	11.0795
	34353	35.3064	24.8355	16.6625	10.6511
	34354	32.3965	22.7886	15.2892	9.77329
	34355	30.1754	21.2262	14.2409	9.10323
	34411	53.768	37.8218	25.3752	16.2206
	34412	53.0267	37.3005	25.0254	15.997
	34413	50.9766	35.8583	24.0578	15.3785
	34414	46.7752	32.903	22.075	14.111
	34415	43.5682	30.6471	20.5616	13.1435
	34421	51.4651	36.202	24.2884	15.5259
	34422	50.7557	35.7029	23.9536	15.3118
	34423	48.7933	34.3226	23.0275	14.7198
	34424	44.7719	31.4938	21.1296	13.5067
	34425	41.7023	29.3345	19.6809	12.5806
	34431	48.3178	33.9881	22.8031	14.5764
	34432	47.6517	33.5195	22.4887	14.3754
	34433	45.8094	32.2236	21.6192	13.8196
	34434	42.0339	29.5678	19.8374	12.6807
	34435	39.152	27.5406	18.4773	11.8113
	34441	38.5794	27.1378	18.2071	11.6385
	34442	38.0475	26.7637	17.9561	11.4781
	34443	36.5765	25.7289	17.2619	11.0343
	34444	33.562	23.6084	15.8392	10.1249
	34445	31.2609	21.9898	14.7533	9.43071
	34451	32.6931	22.9972	15.4291	9.86276
	34452	32.2424	22.6802	15.2165	9.7268
	34453	30.9958	21.8033	14.6281	9.35073
	34454	28.4412	20.0063	13.4225	8.58007
	34455	26.4913	18.6347	12.5023	7.99181
	34511	50.1242	35.2588	23.6556	15.1213
	34512	49.4332	34.7727	23.3295	14.9129
	34513	47.522	33.4283	22.4275	14.3363
	34514	43.6054	30.6732	20.5791	13.1547
	34515	40.6157	28.5702	19.1682	12.2528
	34521	47.9775	33.7487	22.6424	14.4737
	34522	47.3161	33.2834	22.3303	14.2742
	34523	45.4867	31.9966	21.467	13.7223
	34524	41.7378	29.3595	19.6977	12.5913
	34525	38.8762	27.3466	18.3472	11.7281
	34531	45.0434	31.6848	21.2577	13.5886
	34532	44.4225	31.248	20.9647	13.4012
	34533	42.705	30.0399	20.1542	12.8831
	34534	39.1853	27.564	18.4931	11.8213
	34535	36.4987	25.6742	17.2252	11.0108
	34541	35.965	25.2987	16.9733	10.8498
	34542	35.4692	24.95	16.7393	10.7002
	34543	34.0978	23.9853	16.0921	10.2865
	34544	31.2876	22.0085	14.7658	9.43874
	34545	29.1425	20.4996	13.7535	8.79161
	34551	30.4776	21.4388	14.3836	9.19438
	34552	30.0574	21.1432	14.1853	9.06764
	34553	28.8953	20.3258	13.6368	8.71706
	34554	26.5138	18.6506	12.5129	7.99862
	34555	24.696	17.3719	11.655	7.45022
	35111	61.7745	43.4539	29.1538	18.636
	35112	60.9229	42.8549	28.7519	18.3791
	35113	58.5675	41.198	27.6403	17.6685
	35114	53.7405	37.8025	25.3622	16.2123
	35115	50.056	35.2107	23.6234	15.1007
	35121	59.1288	41.5928	27.9052	17.8378
	35122	58.3137	41.0194	27.5205	17.5919
	35123	56.0591	39.4335	26.4565	16.9118
	35124	51.4388	36.1835	24.276	15.5179
	35125	47.9121	33.7027	22.6116	14.454
	35131	55.5128	39.0492	26.1986	16.7469
	35132	54.7475	38.5109	25.8375	16.5161
	35133	52.6308	37.022	24.8385	15.8775
	35134	48.2931	33.9707	22.7914	14.5689
	35135	44.9821	31.6416	21.2288	13.5701
	35141	44.3242	31.1789	20.9183	13.3716
	35142	43.7132	30.7491	20.63	13.1873
	35143	42.0231	29.5602	19.8324	12.6774
	35144	38.5597	27.1239	18.1978	11.6326
	35145	35.916	25.2643	16.9502	10.835
	35151	37.5614	26.4217	17.7267	11.3314
	35152	37.0436	26.0575	17.4823	11.1752
	35153	35.6114	25.05	16.8064	10.7431
	35154	32.6764	22.9855	15.4213	9.85772
	35155	30.4361	21.4096	14.364	9.18186
	35211	59.4266	41.8023	28.0457	17.9277
	35212	58.6074	41.2261	27.6591	17.6805
	35213	56.3415	39.6321	26.5898	16.9969
	35214	51.698	36.3658	24.3983	15.5961
	35215	48.1535	33.8725	22.7255	14.5268
	35221	56.8815	40.012	26.8446	17.1598
	35222	56.0973	39.4604	26.4745	16.9233
	35223	53.9285	37.9347	25.4509	16.269
	35224	49.4838	34.8082	23.3533	14.9281
	35225	46.0911	32.4218	21.7522	13.9046
	35231	53.4029	37.565	25.2029	16.1104
	35232	52.6667	37.0472	24.8555	15.8883
	35233	50.6305	35.6149	23.8945	15.2741
	35234	46.4576	32.6796	21.9252	14.0152
	35235	43.2724	30.439	20.4219	13.0543
	35241	42.6396	29.9938	20.1233	12.8634
	35242	42.0518	29.5804	19.8459	12.6861
	35243	40.4259	28.4367	19.0786	12.1956
	35244	37.0941	26.093	17.5062	11.1904
	35245	34.5509	24.3041	16.3059	10.4232
	35251	36.1338	25.4175	17.053	10.9007
	35252	35.6357	25.0671	16.8179	10.7505
	35253	34.2579	24.098	16.1676	10.3348
	35254	31.4345	22.1119	14.8351	9.48305
	35255	29.2793	20.5958	13.818	8.83289
	35311	57.2849	40.2958	27.035	17.2816
	35312	56.4952	39.7403	26.6623	17.0433
	35313	54.311	38.2038	25.6315	16.3844
	35314	49.8348	35.0552	23.519	15.034
	35315	46.4181	32.6517	21.9065	14.0033
	35321	54.8315	38.57	25.8771	16.5414
	35322	54.0756	38.0383	25.5204	16.3134
	35323	51.9849	36.5676	24.5337	15.6827
	35324	47.7004	33.5538	22.5117	14.3901
	35325	44.43	31.2533	20.9683	13.4035
	35331	51.4783	36.2112	24.2946	15.5298
	35332	50.7686	35.712	23.9597	15.3157
	35333	48.8058	34.3313	23.0334	14.7236
	35334	44.7833	31.5018	21.135	13.5101
	35335	41.7129	29.342	19.686	12.5838
	35341	41.1029	28.9129	19.3981	12.3998
	35342	40.5363	28.5143	19.1306	12.2289
	35343	38.969	27.4119	18.391	11.7561
	35344	35.7573	25.1526	16.8753	10.7872
	35345	33.3057	23.4282	15.7183	10.0476
	35351	34.8316	24.5015	16.4384	10.5079
	35352	34.3514	24.1637	16.2118	10.363
	35353	33.0233	23.2295	15.585	9.96237
	35354	30.3016	21.315	14.3005	9.14129
	35355	28.2241	19.8536	13.32	8.51456
	35411	50.291	35.3761	23.7343	15.1716
	35412	49.5977	34.8884	23.4071	14.9625
	35413	47.6801	33.5395	22.5021	14.384
	35414	43.7504	30.7753	20.6475	13.1985
	35415	40.7509	28.6653	19.2319	12.2936
	35421	48.1371	33.8609	22.7178	14.5219
	35422	47.4735	33.3942	22.4046	14.3217
	35423	45.638	32.103	21.5384	13.768
	35424	41.8767	29.4572	19.7632	12.6332
	35425	39.0055	27.4376	18.4082	11.7671
	35431	45.1933	31.7902	21.3285	13.6338
	35432	44.5703	31.3519	21.0344	13.4458
	35433	42.8471	30.1398	20.2212	12.926
	35434	39.3157	27.6557	18.5546	11.8606
	35435	36.6202	25.7596	17.2825	11.0475
	35441	36.0846	25.3829	17.0297	10.8859
	35442	35.5872	25.033	16.795	10.7358
	35443	34.2113	24.0651	16.1456	10.3208
	35444	31.3916	22.0817	14.8149	9.47014
	35445	29.2394	20.5678	13.7992	8.82086
	35451	30.579	21.5101	14.4314	9.22497
	35452	30.1574	21.2135	14.2325	9.0978
	35453	28.9915	20.3934	13.6822	8.74606
	35454	26.602	18.7126	12.5545	8.02523
	35455	24.7782	17.4296	11.6938	7.47501
	35511	46.8829	32.9787	22.1259	14.1435
	35512	46.2366	32.5241	21.8209	13.9485
	35513	44.449	31.2666	20.9772	13.4092
	35514	40.7856	28.6897	19.2483	12.3041
	35515	37.9893	26.7227	17.9286	11.4605
	35521	44.8749	31.5663	21.1782	13.5377
	35522	44.2563	31.1311	20.8863	13.3511
	35523	42.5453	29.9275	20.0788	12.8349
	35524	39.0388	27.4609	18.4239	11.7771
	35525	36.3622	25.5782	17.1608	10.9697
	35531	42.1306	29.6358	19.8831	12.7098
	35532	41.5498	29.2273	19.609	12.5346
	35533	39.9434	28.0973	18.8509	12.05
	35534	36.6514	25.7816	17.2972	11.0569
	35535	34.1385	24.014	16.1113	10.2988
	35541	33.6392	23.6628	15.8757	10.1482
	35542	33.1755	23.3366	15.6568	10.0083
	35543	31.8929	22.4343	15.0515	9.62134
	35544	29.2643	20.5853	13.811	8.82837
	35545	27.2579	19.174	12.8641	8.22309
	35551	28.5067	20.0524	13.4534	8.59982
	35552	28.1137	19.776	13.268	8.48127
	35553	27.0268	19.0114	12.755	8.15336
	35554	24.7993	17.4445	11.7038	7.48138
	35555	23.099	16.2485	10.9013	6.96844
	41111	74.7959	52.6135	35.2991	22.5642
	41112	73.7649	51.8882	34.8125	22.2532
	41113	70.9129	49.8821	33.4666	21.3928
	41114	65.0684	45.7709	30.7083	19.6297
	41115	60.6073	42.6328	28.6029	18.2838
	41121	71.5925	50.3601	33.7873	21.5978
	41122	70.6056	49.6659	33.3215	21.3001
	41123	67.8758	47.7457	32.0332	20.4766
	41124	62.2816	43.8106	29.3931	18.7889
	41125	58.0115	40.8069	27.3779	17.5007
	41131	67.2143	47.2804	31.7211	20.277
	41132	66.2877	46.6286	31.2838	19.9975
	41133	63.7249	44.8258	30.0743	19.2243
	41134	58.4728	41.1314	27.5956	17.6399
	41135	54.4638	38.3114	25.7036	16.4305
	41141	53.6673	37.7511	25.3277	16.1902
	41142	52.9275	37.2306	24.9785	15.967
	41143	50.8812	35.7912	24.0128	15.3497
	41144	46.6877	32.8414	22.0337	14.0846
	41145	43.4867	30.5897	20.5231	13.1189
	41151	45.479	31.9912	21.4633	13.72
	41152	44.852	31.5501	21.1674	13.5308
	41153	43.1179	30.3303	20.349	13.0077
	41154	39.5642	27.8306	18.6719	11.9356
	41155	36.8517	25.9225	17.3917	11.1173
	41211	71.9531	50.6138	33.9575	21.7066
	41212	70.9612	49.9161	33.4894	21.4074
	41213	68.2177	47.9862	32.1946	20.5797
	41214	62.5953	44.0313	29.5412	18.8836
	41215	58.3037	41.0124	27.5158	17.5889
	41221	68.8715	48.4461	32.5031	20.7769
	41222	67.9221	47.7782	32.0551	20.4905
	41223	65.296	45.931	30.8157	19.6983
	41224	59.9145	42.1455	28.276	18.0748
	41225	55.8067	39.2559	26.3373	16.8356
	41231	64.6597	45.4834	30.5154	19.5063
	41232	63.7683	44.8564	30.0948	19.2374
	41233	61.3029	43.1221	28.9312	18.4937
	41234	56.2504	39.5681	26.5468	16.9695
	41235	52.3938	36.8552	24.7267	15.806
	41241	51.6276	36.3162	24.3651	15.5749
	41242	50.9158	35.8156	24.0292	15.3601
	41243	48.9473	34.4309	23.1001	14.7663
	41244	44.9132	31.5932	21.1963	13.5493
	41245	41.8339	29.4271	19.743	12.6203
	41251	43.7504	30.7753	20.6475	13.1985
	41252	43.1473	30.351	20.3629	13.0166
	41253	41.4791	29.1776	19.5756	12.5133
	41254	38.0605	26.7728	17.9622	11.482
	41255	35.451	24.9372	16.7307	10.6948
	41311	69.36	48.7897	32.7337	20.9243
	41312	68.4039	48.1171	32.2825	20.6359
	41313	65.7592	46.2568	31.0343	19.838
	41314	60.3395	42.4444	28.4765	18.203
	41315	56.2025	39.5344	26.5242	16.955
	41321	66.3894	46.7001	31.3318	20.0282
	41322	65.4742	46.0563	30.8998	19.7521
	41323	62.9428	44.2757	29.7052	18.9884
	41324	57.7552	40.6266	27.2569	17.4234
	41325	53.7954	37.8412	25.3882	16.2289
	41331	62.3294	43.8442	29.4157	18.8033
	41332	61.4701	43.2398	29.0102	18.5441
	41333	59.0935	41.568	27.8886	17.8272
	41334	54.2232	38.1421	25.59	16.3579
	41335	50.5056	35.527	23.8356	15.2364
	41341	49.7669	35.0074	23.487	15.0135
	41342	49.0809	34.5248	23.1632	14.8066
	41343	47.1833	33.19	22.2676	14.2341
	41344	43.2945	30.4546	20.4324	13.061
	41345	40.3262	28.3666	19.0315	12.1655
	41351	42.1737	29.6661	19.9034	12.7228
	41352	41.5923	29.2572	19.629	12.5475
	41353	39.9843	28.126	18.8701	12.0623
	41354	36.6888	25.8079	17.3149	11.0682
	41355	34.1734	24.0385	16.1278	10.3093
	41411	60.8918	42.833	28.7372	18.3697
	41412	60.0524	42.2425	28.3411	18.1164
	41413	57.7306	40.6093	27.2453	17.416
	41414	52.9726	37.2624	24.9998	15.9806
	41415	49.3407	34.7076	23.2858	14.885
	41421	58.2839	40.9985	27.5064	17.5829
	41422	57.4804	40.4333	27.1273	17.3405
	41423	55.2581	38.87	26.0784	16.6701
	41424	50.7038	35.6665	23.9291	15.2962
	41425	47.2275	33.2211	22.2885	14.2475
	41431	54.7195	38.4912	25.8243	16.5076
	41432	53.9652	37.9606	25.4683	16.2801
	41433	51.8788	36.4929	24.4836	15.6506
	41434	47.603	33.4853	22.4657	14.3607
	41435	44.3393	31.1895	20.9255	13.3762
	41441	43.6909	30.7333	20.6194	13.1805
	41442	43.0886	30.3097	20.3352	12.9988
	41443	41.4227	29.1378	19.549	12.4963
	41444	38.0087	26.7363	17.9378	11.4664
	41445	35.4028	24.9033	16.7079	10.6802
	41451	37.0247	26.0442	17.4734	11.1695
	41452	36.5143	25.6851	17.2325	11.0155
	41453	35.1026	24.6921	16.5663	10.5896
	41454	32.2095	22.657	15.2009	9.71686
	41455	30.0012	21.1036	14.1587	9.05066
	41511	56.7653	39.9303	26.7898	17.1248
	41512	55.9828	39.3798	26.4205	16.8887
	41513	53.8183	37.8573	25.399	16.2358
	41514	49.3828	34.7372	23.3057	14.8976
	41515	45.997	32.3556	21.7078	13.8762
	41521	54.3341	38.2201	25.6424	16.3914
	41522	53.5851	37.6932	25.2889	16.1654
	41523	51.5134	36.2359	24.3112	15.5404
	41524	47.2677	33.2494	22.3075	14.2596
	41525	44.027	30.9698	20.7781	13.2819
	41531	51.0113	35.8828	24.0742	15.389
	41532	50.3081	35.3881	23.7424	15.1768
	41533	48.3631	34.0199	22.8244	14.59
	41534	44.3771	31.2161	20.9433	13.3876
	41535	41.3346	29.0759	19.5074	12.4697
	41541	40.73	28.6506	19.2221	12.2873
	41542	40.1686	28.2557	18.9571	12.1179
	41543	38.6155	27.1632	18.2242	11.6494
	41544	35.4329	24.9245	16.7222	10.6893
	41545	33.0036	23.2156	15.5757	9.95643
	41551	34.5156	24.2792	16.2893	10.4126
[truncated: 1,129 more rows]
